# Supplementary material for: An analysis and validation pipeline for large-scale RNAi-based screens
Source: Sci Rep. 2013 Jan 16;3:1076. doi: 10.1038/srep01076 (PMC3546318; doi:10.1038/srep01076)
Supplement: Supplementary Information — Supplementary Dataset 1 [file srep01076-s2.xls]

## Sheet: Sheet1
Supplementary Dataset 1
An analysis and validation pipeline for large-scale RNAi-based screens
Michael Plank, Guang Hu, A. Sofia Silva, Shona H. Wood, Emily E. Hesketh, Georges Janssens, André Macedo, João Pedro de Magalhães & George M. Church

## Sheet: enriched_stress
Sequence	Oligo ID	Control A	Control B	Control C	Stress A	Stress B	Stress C	sum all	sum control	sum stress	Stress - Control	Gene	Accession
TTATAGGAGCGGGCCTTATCGCTTTTTTATAGGAGCGGGCCTTATCGC	v2MM_94635	-4.27	-4.48	-2.33	0.33	-0.96	-0.17	-11.88	-11.07	-0.8	10.27	NM_183199	E430004F17Rik
TTTGAGTGAAGGATTCCTTGCATTTTTTTGAGTGAAGGATTCCTTGCA	v2MM_74122	-3.59	-3.18	-0.58	-0.13	0.51	0.86	-6.11	-7.34	1.23	8.57	NM_007496|XM_226464	Atbf1
TTATAGGAGCGGGCCTTATCGC	v2MM_94635	-3.41	-3.24	-2.1	0.39	-0.92	-0.13	-9.42	-8.75	-0.66	8.09	NM_183199	E430004F17Rik
ATTATTGAGCAGCTGGATCCGGTTTTATTATTGAGCAGCTGGATCCGG	v2MM_24481	-1.9	-0.4	-2.32	0.86	0.17	2.2	-1.39	-4.62	3.23	7.85	NM_011877|NM_133545
TATGAGTAAAGCATCCACACGCTTTTTATGAGTAAAGCATCCACACGC	v2MM_4490	-0.77	-2.94	-1.74	-0.18	1.35	0.71	-3.57	-5.46	1.89	7.34	XM_216759|NM_027213
TACTGGTAGCATTTATCCTGCTTTTTTACTGGTAGCATTTATCCTGCT	v2HS_197181	-0.79	-3.6	-2.82	0.79	2.22	-3.01	-7.22	-7.22	0	7.22
TTATGTTACAAGGACTTCACCTTG	v2MM_61099	-0.34	-1.29	1.59	3.07	2.37	1.72	7.12	-0.04	7.16	7.2	NM_010211	Fhl1
TTGATGATGCATTTGGTGGCCATTTTTTGATGATGCATTTGGTGGCCA	v2MM_79660	-2.95	-4.23	-0.31	2.89	-3.3	0.08	-7.83	-7.5	-0.33	7.17	XM_217064|NM_011244
TATGAGTAAAGCATCCACACGC	v2MM_4490	-0.74	-2.75	-1.33	-0.02	1.46	0.77	-2.61	-4.82	2.21	7.03	XM_216759|NM_027213
TTATGTTACAAGGACTTCACCTTGTTTTTTATGTTACAAGGACTTCACCTTG	v2MM_61099	-0.57	-1.48	1.4	2.84	2.1	1.41	5.71	-0.64	6.35	7	NM_010211	Fhl1
AACAGCATGACCATAGCCTGGGTTTTAACAGCATGACCATAGCCTGGG	v2MM_21381	-0.15	-1.76	-0.96	3.86	-0.98	1.15	1.17	-2.86	4.03	6.9	XM_125726	6330514A18Rik
TATGCTTATCATATGGTTGCCTTG	v2MM_85045	-2.61	-3.72	-1.81	-0.31	1.04	-1.97	-9.38	-8.14	-1.24	6.9	NM_030139	Zfp449
AATTAGAATCCTTGAGACGGCCTTTTAATTAGAATCCTTGAGACGGCC	v2MM_93670	-3.47	1.71	-0.97	2.33	3.2	-1.4	1.39	-2.73	4.12	6.86	NM_053473|BC053748
TATTGTAGAAGGGACAACTGGGTTTTTATTGTAGAAGGGACAACTGGG	v2MM_1109	-1.95	1.51	-0.74	1.78	2.8	1.03	4.44	-1.18	5.62	6.8	NM_011663
TATGCTTATCATATGGTTGCCTTGTTTTTATGCTTATCATATGGTTGCCTTG	v2MM_85045	-2.56	-3.85	-1.82	-0.29	0.72	-1.94	-9.75	-8.24	-1.51	6.73	NM_030139	Zfp449
TTTAGTGTTAACATCAAGCCCTTTTTTTTAGTGTTAACATCAAGCCCT	v2MM_39973	0.52	-2.65	0.47	1.13	2.62	1.26	3.34	-1.67	5.01	6.68	NM_080907|BC029761
ATCTCATTTAGGATCTTCTCGCTTTTTATCTCATTTAGGATCTTCTCGCT	v2HS_172849	-0.88	0.34	-1.14	0.51	3.52	0.94	3.3	-1.68	4.98	6.66
ATTGTAGTTGACCTGCTTGCGGTTTTATTGTAGTTGACCTGCTTGCGG	v2MM_153829	-2.41	-2.74	-0.66	1.56	-2.04	1.31	-4.98	-5.8	0.83	6.63	XM_196334|NM_015557	Chd5
TTATACACATCCATGATGAGCATGTTTTTTATACACATCCATGATGAGCATG	v2MM_15258	-3.49	-2.2	-0.32	-2.59	0.77	2.37	-5.45	-6	0.55	6.56	NM_025808
TTTGAGTGAAGGATTCCTTGCA	v2MM_74122	-2.08	-2.26	-0.44	0.16	0.61	1	-3.01	-4.78	1.77	6.55	NM_007496|XM_226464	Atbf1
TTGATGATGCATTTGGTGGCCA	v2MM_79660	-2.47	-3.59	-0.34	2.8	-2.66	0	-6.25	-6.4	0.15	6.55	XM_217064|NM_011244
TTGAAATGAGACTTCCAGTCGCTTTTTTGAAATGAGACTTCCAGTCGC	v2MM_64974	-1.61	-4.84	-2.15	-0.82	1.12	-2.56	-10.86	-8.6	-2.26	6.34	NM_013692	Klf10
TTATAACCGAACTTGGATAGGCTTTTTTTATAACCGAACTTGGATAGGCT	v2MM_195370	-1.52	-2.25	-1.27	0.49	-0.56	1.31	-3.79	-5.04	1.24	6.28	BC057067	Cpsf4
AATTAGAATCCTTGAGACGGCC	v2MM_93670	-2.45	1.7	-0.83	2.44	3.23	-1	3.1	-1.57	4.67	6.25	NM_053473|BC053748
AATATGAAGAGGTGTTGGTGGCTTTTAATATGAAGAGGTGTTGGTGGC	v2MM_20880	-1.24	-2.06	-1.59	0.05	1.82	-0.52	-3.53	-4.88	1.35	6.23	XM_228146|NM_019812
TTCTGGAAATGGAACCTCTGGTTTTTTTCTGGAAATGGAACCTCTGGT	v2MM_9296	-1.86	-3.27	-0.91	-1.95	2.56	-0.45	-5.88	-6.04	0.16	6.21	NM_025812	Hmg20a
TAAATCTGAACTATGCTTCGGC	v2MM_83252	-2.52	-0.78	-0.12	-1.88	1.85	2.79	-0.67	-3.43	2.76	6.19	NM_011754	Zfp27
TAATGTAATCATACAGGGAGCCT	v2MM_193307	-0.89	0.1	-1.48	-0.61	2.45	2.03	1.61	-2.27	3.87	6.14
TTAAGGATTTGGGCTGAAAGGCTTTTTTAAGGATTTGGGCTGAAAGGC	v2MM_23738	-2.22	-2.58	0.11	0.93	1.17	-0.72	-3.3	-4.69	1.38	6.07	AK004020|BC010929	Ldb3
TTATACACATCCATGATGAGCATG	v2MM_15258	-2.69	-1.6	-0.31	-1.65	0.82	2.23	-3.2	-4.6	1.4	6.01	NM_025808
ATATCCAACAAAGTCATCTGCTTTTTTATATCCAACAAAGTCATCTGCTT	v2HS_83614	-0.93	-0.54	-1.22	1.08	2.05	0.15	0.61	-2.68	3.29	5.97	NM_011714|XM_347166|NM_023005
ATTATTGAGCAGCTGGATCCGG	v2MM_24481	-1.1	-0.2	-1.54	0.85	0.23	2.05	0.28	-2.84	3.12	5.96	NM_011877|NM_133545
ATAGGTACAACCATAATAAGCTTGC	v2MM_99022	-0.2	0.99	0.65	1.07	2.82	2.67	8.02	1.45	6.57	5.12	XM_125493	Fbxo30
ATAGGTACAACCATAATAAGCTTGCTTTTATAGGTACAACCATAATAAGCTTGC	v2MM_99022	-0.24	0.95	0.61	1.02	2.7	2.71	7.75	1.32	6.43	5.11	XM_125493	Fbxo30
TTCCAATCAAATACAGTCCCGTTTTTTTCCAATCAAATACAGTCCCGT	v2MM_11967	0.08	-0.18	1.66	2.26	3.47	0.65	7.93	1.56	6.37	4.81	NM_020006	Cdc42ep4
TTCCAATCAAATACAGTCCCGT	v2MM_11967	0.33	-0.04	1.69	2.42	3.47	0.8	8.67	1.97	6.69	4.72	NM_020006	Cdc42ep4

## Sheet: depleted_stress
Sequence	Oligo ID	Control A	Control B	Control C	Stress A	Stress B	Stress C	sum all	sum control	sum stress	Stress - Control	Gene	Accession
TTCACCTCGACGATGCTATCGGTTTTTTCACCTCGACGATGCTATCGG	v2HS_127	2.8	-0.13	1.76	-2.38	-3.09	-1.64	-2.67	4.43	-7.11	-11.54		Pard6a
TTAATAGTCTTGATCCGCACCTTTTTTTAATAGTCTTGATCCGCACCT	v2MM_81771	2.67	2.63	3.33	-1.94	-2.36	1.86	6.2	8.63	-2.43	-11.07	NM_030074	Zfp687
TAAGTATAACAAGAGCTGGCGCTTTTTAAGTATAACAAGAGCTGGCGC	v2MM_219786	-1.09	0.87	0.18	-5.05	-1.32	-4.62	-11.03	-0.04	-11	-10.96	NM_024364|NM_021877	Hr
TTAAGCTTTGTTGTGTCTCCGATTTTTTAAGCTTTGTTGTGTCTCCGA	v2MM_159677	5.24	1.38	-1.05	0.07	-3.22	-1.71	0.7	5.57	-4.87	-10.43	NM_199318	A930018M24Rik
TTAAGCTTTGTTGTGTCTCCGA	v2MM_159677	5.13	1.5	-0.96	0.11	-2.71	-1.61	1.47	5.67	-4.2	-9.88	NM_199318	A930018M24Rik
TAAGTATAACAAGAGCTGGCGC	v2MM_219786	-1.07	0.9	0.18	-4.69	-1.33	-3.62	-9.63	0.01	-9.64	-9.65	NM_024364|NM_021877	Hr
ATGCTGAGACATGTACTGGGCCTTTTATGCTGAGACATGTACTGGGCC	v2MM_46414	0.14	2.97	-0.56	-3.06	-2.57	-0.96	-4.04	2.56	-6.59	-9.15	XM_194683|XM_237190
TACCTGTCCCAGTTGGAGAGCTTTTTTACCTGTCCCAGTTGGAGAGCT	v2MM_56498	0.51	2.71	0.67	-1.82	-1.87	-1.56	-1.35	3.89	-5.24	-9.14	XM_225726|NM_172632	Mapk4
TATGTGAACTGTTTGGAGTCCGTTTTTATGTGAACTGTTTGGAGTCCG	v2MM_7041	-0.94	-0.57	-0.6	-2.22	-3.92	-4.91	-13.16	-2.11	-11.05	-8.95	NM_019408
TACAGTATTCTTACTGTGGCCCTTTTTACAGTATTCTTACTGTGGCCC	v2MM_197863	-3.07	-0.03	0.35	-3.74	-1.91	-6.02	-14.41	-2.74	-11.67	-8.92	NM_030178
TTGAACTAAGTGTGTACGTGGTTTTTTTGAACTAAGTGTGTACGTGGT	v2MM_194111	0.1	-0.26	0.42	-1.63	-3.51	-3.43	-8.31	0.26	-8.56	-8.82	NM_145736	Pim2
TTAATAGTCTTGATCCGCACCT	v2MM_81771	2.68	2.58	2.94	-0.89	-1.12	1.59	7.78	8.2	-0.42	-8.62	NM_030074	Zfp687
TTGAGGTGTCACTTTCTGACGTTTTTTTGAGGTGTCACTTTCTGACGT	v2MM_32612	-1.46	1.57	1.77	-3.65	-2.58	-0.2	-4.56	1.87	-6.43	-8.3	XM_238462|NM_058212
TTACAACGTAGGATCTTGGGCCTTTTTTACAACGTAGGATCTTGGGCC	v2MM_5330	0.4	1.98	2.61	1.49	-2.56	-2.19	1.73	4.99	-3.26	-8.25	NM_007560
TAAAGCAAAGGCTTTATCACGTTTTTTAAAGCAAAGGCTTTATCACGT	v2MM_87810	0.09	-0.44	0.43	-2.19	-2.55	-3.36	-8.02	0.08	-8.1	-8.18	NM_175252|XM_142448	6720457D02Rik
TTCACCTCGACGATGCTATCGG	v2HS_127	2.56	-0.16	1.52	-0.88	-2.56	-0.67	-0.19	3.92	-4.11	-8.03
TACAGTATTCTTACTGTGGCCC	v2MM_197863	-3.07	-0.04	0.18	-3.67	-1.87	-5.4	-13.88	-2.94	-10.94	-8.01	NM_030178
TTGATCTGGGATGTTAATACCCTTTTTTTGATCTGGGATGTTAATACCCT	v2MM_8306	-0.16	2.81	0.29	-2.72	-1.58	-0.78	-2.13	2.94	-5.07	-8.01	NM_011547|NM_003220|XM_225238
ATAAGCAATAGCTCTGCGGCCATTTTATAAGCAATAGCTCTGCGGCCA	v2MM_79885	-0.39	1.96	-0.19	-2.86	-0.05	-3.66	-5.2	1.37	-6.57	-7.94	NM_010724
TAAGAGTTCGATGGTGGGAGGGTTTTTAAGAGTTCGATGGTGGGAGGG	v2MM_22780	0.03	-1.32	0.58	-1.12	-3.69	-3.63	-9.16	-0.72	-8.45	-7.73	NM_007961	Etv6
TTGAGAATGAGTTCATTCGCCATTTTTTGAGAATGAGTTCATTCGCCA	v2MM_165705	1.06	-0.44	-1.64	-0.32	-4.29	-4.11	-9.74	-1.02	-8.71	-7.69
TATCTAAGTAACATCCAATGGTTGCTTTTTATCTAAGTAACATCCAATGGTTGC	v2MM_9770	-0.11	1.7	1.6	-4.41	-1.13	1.05	-1.29	3.2	-4.49	-7.69	NM_134040	Ddx1
ATAATGTCCCTCATAGGCAGCTTTTTATAATGTCCCTCATAGGCAGCT	v2MM_56821	-0.27	0.16	-0.27	-2.99	-2.99	-2.04	-8.4	-0.38	-8.02	-7.64	NM_080847	Asb15
ATGAGAAATAAGGCCAGCAGCCTTTTATGAGAAATAAGGCCAGCAGCC	v2MM_100996	0.48	1.85	2.45	-1.12	1.03	-2.68	2.01	4.78	-2.77	-7.55	XM_127315|AK047654	Phactr1
TTGATCTGGGATGTTAATACCCT	v2MM_8306	0.19	2.89	0.6	-2.17	-1.17	-0.48	-0.14	3.68	-3.82	-7.5	NM_011547|NM_003220|XM_225238
TATGTGAACTGTTTGGAGTCCG	v2MM_7041	-0.87	-0.47	-0.56	-2.18	-3.42	-3.76	-11.25	-1.89	-9.35	-7.46	NM_019408
TAATTCAAACATCTCTGGACCCTTTTTAATTCAAACATCTCTGGACCC	v2MM_169000	2.34	1.11	1.62	-1.42	-0.45	-0.44	2.75	5.07	-2.31	-7.38	XM_226381|XM_286119	Frem3
ATGAGAAATAAGGCCAGCAGCC	v2MM_100996	0.64	2	2.58	-1	1.15	-2.15	3.23	5.23	-2	-7.23	XM_127315|AK047654	Phactr1
TAAATTCTGTGACTGGGAACCTTTTTTAAATTCTGTGACTGGGAACCT	v2MM_150877	0.54	-0.11	1.26	-2.76	-0.42	-2.34	-3.85	1.68	-5.53	-7.21	XM_194279	Jmjd1a
TTGTCTCGATAATCTCAAAGCC	v2MM_27272	0.64	1.17	1.29	0.37	-0.44	-4	-0.97	3.1	-4.07	-7.17	NM_028108	Mak3
TAAATGGAGACTATCATAGGCTTGCTTTTTAAATGGAGACTATCATAGGCTTGC	v2MM_75947	-1.22	-0.17	0.62	-3.26	-3.45	-1.22	-8.69	-0.77	-7.92	-7.16	NM_010449	Hoxa1
AATAGTAACAAAGAAGCCAGCATTTTAATAGTAACAAAGAAGCCAGCA	v2MM_77445	0.24	2.27	0.98	-1.95	-0.86	-0.79	-0.12	3.48	-3.6	-7.09	NM_177407	Camk2a
ATATGAACTCCCAGGTAGTCGTTTTTATATGAACTCCCAGGTAGTCGT	v2MM_72928	0.26	1.96	-0.17	-0.82	-2.05	-2.15	-2.96	2.05	-5.02	-7.07	NM_025428
TTACACTGGAAGGGTTTCTCCCTTTTTTACACTGGAAGGGTTTCTCCC	v2MM_27656	1.21	0.43	-0.58	-2.89	-0.92	-2.16	-4.91	1.06	-5.97	-7.03	NM_011764	Zfp90
TTGAGAATGAGTTCATTCGCCA	v2MM_165705	0.97	-0.48	-1.68	-0.47	-3.63	-4.1	-9.38	-1.19	-8.2	-7.01
TATACTTCAAACCGCAAATGCCTTTTTATACTTCAAACCGCAAATGCC	v2MM_196073	2.02	1.02	1.1	-2.1	-0.2	-0.56	1.27	4.13	-2.86	-6.99	NM_177475	Suhw2
TTATAGTCCGAGTCCTTGGCCATTTTTTATAGTCCGAGTCCTTGGCCA	v2MM_79631	0.9	2.96	1.61	-1.92	0.52	-0.11	3.96	5.47	-1.51	-6.98	NM_011216
AATACTCCGGAAGTCAACAGCCTTTTAATACTCCGGAAGTCAACAGCC	v2MM_68238	-0.16	2.55	-1.04	-2.24	-1.83	-1.52	-4.24	1.35	-5.59	-6.94	NM_013905	Heyl
TTATATGTTCAACAAGGCCGGATTTTTTATATGTTCAACAAGGCCGGA	v2MM_110528	0.57	0.49	0.85	-1.58	-3.53	0.11	-3.09	1.92	-5	-6.92	XM_134736	Zfp26
ATAAATACTGTCATCCAAACGATGCTTTTATAAATACTGTCATCCAAACGATGC	v2MM_160302	0.18	1.36	1.26	-3.7	-0.02	-0.37	-1.28	2.81	-4.09	-6.9	NM_019654	Socs5
TATACTTCAAACCGCAAATGCC	v2MM_196073	2.14	1.2	1.13	-1.87	-0.09	-0.42	2.1	4.48	-2.38	-6.85	NM_177475	Suhw2
TAAGGCATTGAACTTCATAGCGTTTTTAAGGCATTGAACTTCATAGCG	v2MM_67698	-1.97	1.32	0.14	-3.69	-2.23	-1.28	-7.7	-0.51	-7.19	-6.69	NM_011144	Ppara
TACTTCTTAAAGAATGTATGGGTGCTTTTTACTTCTTAAAGAATGTATGGGTGC	v2MM_21572	1.06	0.9	-0.22	-2.88	0.61	-2.68	-3.21	1.74	-4.95	-6.69	NM_133810	Stk17b
TTATCCAAGGAACATCGGTGGTTTTTTTATCCAAGGAACATCGGTGGT	v2MM_70571	2.93	0.68	0.21	-1.25	0.26	-1.88	0.94	3.81	-2.87	-6.68	NM_009764	Brca1
TTATATGTTCAACAAGGCCGGA	v2MM_110528	0.5	0.49	0.83	-1.89	-2.89	-0.08	-3.05	1.81	-4.86	-6.67	XM_134736	Zfp26
TTAAAGAGCCGCTTTACCACGTTTTTTTAAAGAGCCGCTTTACCACGT	v2MM_73904	0.45	-0.33	-1.02	-3.14	-3.85	-0.55	-8.43	-0.9	-7.54	-6.64	NM_013908|XM_342382	Fbxw5
ATATGAACTCCCAGGTAGTCGT	v2MM_72928	0.31	2.01	-0.19	-0.7	-1.95	-1.84	-2.36	2.13	-4.49	-6.62	NM_025428
TTATGCTTCAGCAGTTCCAGCTTTTTTTATGCTTCAGCAGTTCCAGCT	v2MM_95987	-0.95	4.69	-0.05	-1.47	0.57	-1.99	0.81	3.69	-2.89	-6.58	NM_001004143	Usp22
ATAATGTCCCTCATAGGCAGCT	v2MM_56821	-0.21	0.2	-0.22	-2.32	-2.57	-1.9	-7.02	-0.23	-6.79	-6.56	NM_080847	Asb15
TATCAAAGTAGTTTCGTCTCCGTTTTTTATCAAAGTAGTTTCGTCTCCGT	v2MM_68751	1.68	2.28	0.23	-0.17	-2.09	-0.1	1.82	4.19	-2.37	-6.56	NM_026025	2700088M22Rik
TACCTGTCCCAGTTGGAGAGCT	v2MM_56498	0.62	2.67	0.7	-0.87	-0.95	-0.7	1.47	4	-2.53	-6.52	XM_225726|NM_172632	Mapk4
ATAGGTACACAGGTACTCTCCGTTTTATAGGTACACAGGTACTCTCCG	v2MM_68781	0.1	0.01	-2.05	-3.88	-1.19	-3.38	-10.38	-1.94	-8.44	-6.5	NM_011023	Otx1
TAACAATAAAGGATCAGACGGTTGTTTTTAACAATAAAGGATCAGACGGTTG	v2MM_71635	0.94	2.91	0.7	-0.08	-2.71	0.89	2.63	4.54	-1.91	-6.45	NM_013674	Irf4
TTGTCCAGACCTTGAAGAGCCCTTTTTTGTCCAGACCTTGAAGAGCCC	v2MM_82986	-1.7	0.74	2.86	-2.06	0.09	-2.58	-2.64	1.9	-4.54	-6.44	NM_011039	Pax7
AAGACATTCTGTAATGGTCGCCTTTTAAGACATTCTGTAATGGTCGCC	v2MM_122034	1.39	-1.03	0.17	-3.07	-0.19	-2.61	-5.35	0.53	-5.88	-6.41	XM_141994
ATGCTGAGACATGTACTGGGCC	v2MM_46414	0.39	2.97	-0.36	-0.92	-2.06	-0.43	-0.42	2.99	-3.41	-6.4	XM_194683|XM_237190
ATGTTGAAGGAACTCGGTTCGATTTTATGTTGAAGGAACTCGGTTCGA	v2MM_72842	-1.21	-0.02	-0.17	-0.39	-4.32	-3.03	-9.14	-1.4	-7.74	-6.34	NM_010460	Hoxb7
TATCTAAGTAACATCCAATGGTTGC	v2MM_9770	-0.02	1.75	1.81	-3.09	-0.88	1.17	0.73	3.53	-2.8	-6.34	NM_134040	Ddx1
TTGTCTCGATAATCTCAAAGCCTTTTTTGTCTCGATAATCTCAAAGCC	v2MM_27272	0.55	1.12	1.28	1.46	-0.57	-4.26	-0.42	2.95	-3.38	-6.33	NM_028108	Mak3
TATCAAAGTAGTTTCGTCTCCGT	v2MM_68751	1.76	2.39	0.31	-0.11	-1.7	-0.06	2.59	4.46	-1.87	-6.33	NM_026025	2700088M22Rik
ATCAAGATAGACACCCACAGGGTTTTATCAAGATAGACACCCACAGGG	v2MM_23506	0.19	1.08	-0.8	-2.59	-0.4	-2.84	-5.36	0.47	-5.83	-6.3	NM_007957
TTATTCACTGAAACAAGATCCCTGTTTTTTATTCACTGAAACAAGATCCCTG	v2MM_190113	-0.61	1.48	-0.71	-1.05	-1.96	-3.12	-5.97	0.16	-6.13	-6.29	AK077410|XM_133608	Ptk9
AAGTAGGATATGACTTTGGCGATTTTAAGTAGGATATGACTTTGGCGA	v2MM_82949	0.13	-1.29	-0.31	-0.72	-3.83	-3.17	-9.19	-1.47	-7.73	-6.26	NM_010936
TTTGATTAGAGGAATGTTGCGTTTTTTTTGATTAGAGGAATGTTGCGT	v2MM_11533	0.23	2.4	-0.12	-1.55	0.71	-2.87	-1.2	2.51	-3.71	-6.22	NM_011721	Wrn
TAGAATCTTGTAATCAGCTGCTTGTTTTTAGAATCTTGTAATCAGCTGCTTG	v2MM_33596	0.37	-4.28	-0.44	-4.82	-4.81	-0.93	-14.91	-4.35	-10.55	-6.2	NM_008683|NM_138878
TTCCACATTAAGTTGGCTCGGTTTTTTTCCACATTAAGTTGGCTCGGT	v2MM_71345	-0.83	1.61	0.93	-0.47	-1.79	-2.16	-2.72	1.7	-4.42	-6.13	NM_013919	Usp21
TTCTGGCAAGTTCTTAACTGCCTTTTTTCTGGCAAGTTCTTAACTGCC	v2MM_46060	-0.67	0.66	0.68	-2.45	-1.44	-1.52	-4.74	0.67	-5.41	-6.09	NM_010211	Fhl1
TTATCCAAGGAACATCGGTGGT	v2MM_70571	2.96	0.71	0.27	-0.88	0.39	-1.66	1.79	3.94	-2.15	-6.09	NM_009764	Brca1
TTACAACGTAGGATCTTGGGCC	v2MM_5330	0.44	1.97	2.58	1.41	-1.19	-1.31	3.91	5	-1.08	-6.08	NM_007560
TTGTAGCTCCATGGAGGGTGGG	v2MM_62038	2.01	3.46	-2.22	0.73	-1.55	-1.97	0.46	3.25	-2.79	-6.04	NM_172998	B830028P19Rik
TTAAAGAGCCGCTTTACCACGT	v2MM_73904	0.66	-0.21	-0.89	-2.86	-3.19	-0.41	-6.9	-0.44	-6.46	-6.03	NM_013908|XM_342382	Fbxw5
TATGAGCTACAAGTGAAGGCCTTTTTTATGAGCTACAAGTGAAGGCCT	v2MM_59458	-1.27	-3.39	1.78	-2.23	-2.84	-3.81	-11.76	-2.88	-8.88	-6	NM_009544|NM_001012128	Zfp105
ATGCTCTTTCCTATCTTGGCCTTTTTATGCTCTTTCCTATCTTGGCCT	v2MM_17997	-0.3	0.07	0.07	-2.03	-1.63	-2.49	-6.32	-0.17	-6.15	-5.98	NM_134152	Lpxn
TTGTCCAGACCTTGAAGAGCCC	v2MM_82986	-1.28	0.78	2.9	-1.43	0.13	-2.28	-1.2	2.39	-3.59	-5.98	NM_011039	Pax7
ATAGGTACACAGGTACTCTCCG	v2MM_68781	0.16	0.11	-1.91	-3.69	-1.07	-2.84	-9.24	-1.64	-7.6	-5.96	NM_011023	Otx1
TTGAAATTCCGTCTCTTCCGCCTTTTTTGAAATTCCGTCTCTTCCGCC	v2MM_193584	-0.55	0.29	-1.09	-3.16	-2.04	-2.1	-8.65	-1.34	-7.3	-5.96
TAAATGGAGACTATCATAGGCTTGC	v2MM_75947	-1.03	-0.08	0.65	-2.46	-2.79	-1.14	-6.86	-0.47	-6.39	-5.93	NM_010449	Hoxa1
TTAGCCTGGCATCTAGTATCCTTTTTTTAGCCTGGCATCTAGTATCCT	v2MM_91652	0.11	0.15	-2.68	-3.3	-2.09	-2.91	-10.72	-2.42	-8.3	-5.89	NM_178397	2210404D11Rik
TTGAAATTCCGTCTCTTCCGCC	v2MM_193584	-0.47	0.43	-0.99	-3.06	-1.85	-1.96	-7.89	-1.02	-6.87	-5.84
TTTGGACTTGACTGAAGCTGCATTTTTTTGGACTTGACTGAAGCTGCA	v2MM_156617	0.61	-0.86	-1.4	-3.12	-2.27	-2.09	-9.14	-1.66	-7.48	-5.83	XM_204027
TTTCCATGACATAAGAGCTGGATTTTTTTCCATGACATAAGAGCTGGA	v2MM_29929	-1.99	-0.82	0.81	-2.92	-1.95	-2.82	-9.69	-2	-7.69	-5.7	XM_483935|NM_011967
TTATACAGCTATTCAAATGGCTTGCTTTTTTATACAGCTATTCAAATGGCTTGC	v2MM_54926	-1.03	1	-1.3	-1.88	-3.14	-1.88	-8.23	-1.33	-6.89	-5.56	NM_009577	Zik1
TATGAGCTACAAGTGAAGGCCT	v2MM_59458	-1.16	-2.06	1.8	-1.9	-1.74	-2.87	-7.93	-1.42	-6.51	-5.09	NM_009544|NM_001012128	Zfp105
TTGCACTTGAACTGTTTCTCCCTTTTTTGCACTTGAACTGTTTCTCCC	v2MM_108537	-0.38	-2.03	0.26	-2.68	-2.38	-2.05	-9.27	-2.16	-7.11	-4.94	BC049157	3110069A13Rik
TAGTAGTATCTCAGGGCTCGGCTTTTTAGTAGTATCTCAGGGCTCGGC	v2MM_42702	-0.81	-2.37	0.88	-3.4	-2.9	-0.72	-9.32	-2.3	-7.02	-4.72	NM_010125|XM_222630|XM_345409	Elf5
AATTGTAGTCTGCATTTCGGGCTTTTAATTGTAGTCTGCATTTCGGGC	v2MM_42461	-0.73	-0.97	-0.25	-3.28	-3.07	-0.28	-8.58	-1.95	-6.63	-4.69	NM_153532	Suhw3
TAGTAGTATCTCAGGGCTCGGC	v2MM_42702	-1.07	-2.29	0.66	-3.61	-2.76	-0.83	-9.91	-2.7	-7.21	-4.5	NM_010125|XM_222630|XM_345409	Elf5
TTTCACAGATATTTAAAGGCGCT	v2MM_24311	-2.71	-1.08	1.6	-1.88	-2.06	-2.66	-8.78	-2.19	-6.59	-4.4	NM_011864	Papss2
TTGTCTGATCTGATGCTCAGCATTTTTTGTCTGATCTGATGCTCAGCA	v2MM_56711	0.09	-1.8	-0.41	-3.72	-0.08	-2.57	-8.49	-2.12	-6.38	-4.26	NM_009545	Pcgf2
TTTGGTAGTAATATCTTAACGCTGCTTTTTTTGGTAGTAATATCTTAACGCTGC	v2MM_25054	-0.36	-1.21	-0.98	-1.38	-1.14	-3.85	-8.92	-2.55	-6.37	-3.82	NM_023502	Elf2
