# Supplementary material for: An analysis and validation pipeline for large-scale RNAi-based screens
Source: Sci Rep. 2013 Jan 16;3:1076. doi: 10.1038/srep01076 (PMC3546318; doi:10.1038/srep01076)
Supplement: Supplementary Information — Supplementary Dataset 2 [file srep01076-s3.xls]

## Sheet: Sheet1
Supplementary Dataset 2
An analysis and validation pipeline for large-scale RNAi-based screens
Michael Plank, Guang Hu, A. Sofia Silva, Shona H. Wood, Emily E. Hesketh, Georges Janssens, André Macedo, João Pedro de Magalhães & George M. Church

## Sheet: over4of6
Sequence	ProbeName	LNRatio(c1)	LNRatio(c2)	LNRatio(c3)	LNRatio(s1)	LNRatio(s2)	LNRatio(s3)	gene symbol	gene name	NCBI identifier	accession number
ATCTTTACTGCAACATCTCCGT	v2HS_171213	0.6	1.12	0.73	1.49	2.2	1.28	Raf1	v-raf-leukemia viral oncogene 1	110157	NM_029780|NM_002880|NM_012639
TTTGACATTAAGAAGAGAGCCCTTTTTTTGACATTAAGAAGAGAGCCC	v2HS_2163	1.06	1.395	2.145	2.385	1.835	1.73	Map4k5	mitogen-activated protein kinase kinase kinase kinase 5	399510	XM_234266|NM_006575|NM_024275
AATGATCTAGACGCTTGCTGGG	v2HS_236356	2.03	-1.795	1.375	1.995	-0.72	1.415	Igbp1	immunoglobulin (CD79A) binding protein 1	18518	XM_093902|NM_008784|NM_031624|XM_497405|NM_001551
TAATTCAATTGCATCATCTGGCT	v2HS_32616	1.205	0.95	0.875	2.17	1.44	0.83	Dusp11	dual specificity phosphatase 11 (RNA/RNP complex 1-interacting)	72102	NM_028099|XM_216196|NM_003584
ATTCAATTGCATCATCTGGCCTTTTTATTCAATTGCATCATCTGGCCT	v2HS_32617	1.21	1.05	0.81	2.345	1.29	0.915	Dusp11	dual specificity phosphatase 11 (RNA/RNP complex 1-interacting)	72102	NM_028099|XM_216196|NM_003584
TAATCTTTCTACTTTGACCCGGT	v2HS_55171	0.585	1.395	1.225	0.39	1.165	1.15	Btbd15	BTB (POZ) domain containing 15	235132	AK024659|NM_172765|XM_343366|BC030580
ATACTGCTGAAACCTCTGGGCC	v2MM_100634	1.82	0.945	0.145	2.43	1.67	-1.565	Zbtb25	zinc finger and BTB domain containing 25	109929	NM_199496|XM_127016
ATTTACTACACGCATCGTTCCA	v2MM_103022	1.98	1.27	0.4	3.08	1.66	1.92	Ppm1b	protein phosphatase 1B, magnesium dependent, beta isoform	19043	AK010224
TTTGGCCTTGGGATTAATGGGCTTTTTTTGGCCTTGGGATTAATGGGC	v2MM_106691	1.4	1.07	1.05	1.89	1.45	1.39	Ppp3r2	protein phosphatase 3, regulatory subunit B, alpha isoform (calcineurin B, type II)	19059	NM_001004025
TTAAATTCGAGCTCCATTCCGG	v2MM_106742	1.855	0.915	1.57	2.175	-0.195	1.4	Ptprd	protein tyrosine phosphatase, receptor type, D	19266	AF326560|NM_002839
ATAAGTCTTATAACTACGTCCCTGC	v2MM_108082	1.64	1.58	-0.26	1.3	3.375	-1.805	Smarcad1	SWI/SNF-related, matrix-associated actin-dependent regulator of chromatin, subfamily a, containing DEAD/H box 1`	13990	XM_132597
TTATTCCAAATTAAGTGCTGCTTGC	v2MM_108185	0.92	0.295	1.815	1.52	1.79	1.11	Anubl1	AN1, ubiquitin-like, homolog (Xenopus laevis)	67492	AF315467|XM_132758
ATTGTCTAACACCAGGCATGCT	v2MM_111658	-1.015	2.04	2.46	0.94	1.045	1.43	Satl1	spermidine/spermine N1-acetyl transferase-like 1	73809	XM_136025
ATACATCATGGCTCTGTATCGT	v2MM_11488	1.16	1.2	0.7	1.38	1.09	0.44	Gucy2g	guanylate cyclase 2g	73707	AK049940
ATACTTCCTGATAAGAGTTCGGTTTTTATACTTCCTGATAAGAGTTCGGT	v2MM_123717	1.16	0.09	1.245	1.265	-0.2	1.88	Trim55	tripartite motif-containing 55	381485	XM_355438|XM_143115
TTTAAGATTCCAATATGGCCCATTTTTTTAAGATTCCAATATGGCCCA	v2MM_131163	1.285	1.475	1.34	0.78	1.375	0.36	Dyrk2	dual-specificity tyrosine-(Y)-phosphorylation regulated kinase 2	69181	AK007736
TTTGTACTACATCTCACTGGCT	v2MM_133122	0.92	-0.29	2.02	1.135	2.365	1.13	Asb1	ankyrin repeat and SOCS box-containing protein 1	65247	BC049699
TTTATTTCTAGTCAGGCTGCCCTTTTTTTATTTCTAGTCAGGCTGCCC	v2MM_151029	0.135	1.115	1.39	1.66	0.41	1.685	Pde4c	phosphodiesterase 4C, cAMP specific	110385	NM_201607|XM_194409
ATTGTCACCAAGAGTAGCAGCA	v2MM_15762	-0.145	-0.575	1.165	1.29	1.365	3.275	Ddr1	discoidin domain receptor family, member 1	12305	NM_013137|NM_007584
ATATTATCAGAACTCCCAGGCCTTTTATATTATCAGAACTCCCAGGCC	v2MM_162789	0.64	1.62	1.53	1.54	0.525	1.515	Ddx10	DEAD (Asp-Glu-Ala-Asp) box polypeptide 10	77591	BC055481|XM_236263
TAAATGTCATTGAGTCTGTCCTTG	v2MM_170854	1.495	1.33	2.235	1.055	-0.65	1.725	Ripk1	receptor (TNFRSF)-interacting serine-threonine kinase 1	19766	AK086694
ATTTAGAAAGTCCACCTGTGCTTTTTATTTAGAAAGTCCACCTGTGCT	v2MM_172805	1.085	1.09	0.32	1.41	1.055	1.17	Camk4	calcium/calmodulin-dependent protein kinase IV	12326	AK043558
TTATTCTCTGTGGTGTACTCCT	v2MM_17403	-0.33	1.005	2.155	1.015	1.52	2.145	Tulp4	tubby like protein 4	68842	NM_054040
TTATTAGTTCCTTCTTTGGCCTTTTTTTTATTAGTTCCTTCTTTGGCCTT	v2MM_17986	0.51	1.66	0.99	0.705	1.59	1.315	Stk31	serine threonine kinase 31	77485	NM_029916
TTCATTCCAAATTTGGACCGGCTTTTTTCATTCCAAATTTGGACCGGC	v2MM_189598	0.875	1.26	1.93	2.21	1.575	1.03	Ntrk3	neurotrophic tyrosine kinase, receptor, type 3	18213	NM_008746|NM_002530|NM_019248
TTAATTACTCATGTGCTGAGCG	v2MM_193323	1.78	1.935	1.705	-0.14	0.715	1.18	C630013N10Rik	RIKEN cDNA C630013N10 gene	234378	NM_178771
TTACAATTAAGAGTCGAGCCCT	v2MM_19348	-0.47	1.125	1.21	3.045	0.565	1.095	Mapkapk5	MAP kinase-activated protein kinase 5	17165	NM_010765
ATGTAGTCGATTACATGCTGCATTTTATGTAGTCGATTACATGCTGCA	v2MM_195049	2.23	1.395	1.055	3.565	-0.935	-1.6	Id1	inhibitor of DNA binding 1	15901	NM_010495
TTTGAAGGCCAAAGAAATACCC	v2MM_199408	1.065	1.35	-0.1	1.635	1.63	1.09	Aak1	AP2 associated kinase 1	269774	BC033597
TTTATACTTGTCAGCTGGAGCGTTTTTTTATACTTGTCAGCTGGAGCG	v2MM_200221	0.19	0.95	2.17	1.155	1.075	2.62	Aak1	AP2 associated kinase 1	269774	AK036162
TTGTTCTTACAGATGCACTCCC	v2MM_203730	1.475	1.06	3.97	1.085	1.195	4.085	Wnk2	WNK lysine deficient protein kinase 2	75607	XM_127323
TTATAAAGTGCAAATGTCCGGATTTTTTATAAAGTGCAAATGTCCGGA	v2MM_203913	1.34	1.08	1.045	1.28	0.625	0.495	Ptprd	protein tyrosine phosphatase, receptor type, D	19266	AF326560|XM_485596
TTTAGTTTCTCCGGAAGCTGCT	v2MM_205110	1.91	2.345	1.3	0.225	2.375	2.68	Btaf1	BTAF1 RNA polymerase II, B-TFIID transcription factor-associated, 170kDa (Mot1 homolog, S. cerevisiae)	107182	XM_220044|XM_129248|XM_347206
TAATCTTCACGGAAGATCCGCCTTTTTAATCTTCACGGAAGATCCGCC	v2MM_205504	0.365	1.47	2.01	-0.02	3.22	1.865	Ddx23	DEAD (Asp-Glu-Ala-Asp) box polypeptide 23	74351	XM_128190
ATCTTTCATACCTAGCCTGGCG	v2MM_215761	2.54	1.89	-0.93	3.11	1.79	-1	Otp	orthopedia homolog (Drosophila)	18420	NM_011021|NM_032109
AATCAACATCATCACCATGGGCTTTTAATCAACATCATCACCATGGGC	v2MM_21877	0.545	0.915	1.19	1.105	1.195	1.125	A630047E20Rik	RIKEN cDNA A630047E20 gene	271981	AK041928
TAATACAAATCACAAAGCCGCC	v2MM_222211	1.32	1.49	-0.145	1.83	0.88	1.155	Pdk1	pyruvate dehydrogenase kinase, isoenzyme 1	228026	NM_053826|NM_172665
TTTCATATACCGGCTCCTCGGATTTTTTTCATATACCGGCTCCTCGGA	v2MM_224394	2.165	1.065	-1.06	2.155	2.485	1.345	Za20d1	zinc finger, A20 domain containing 1	229603	XM_110475
TTATTAAACTTCACTGAGCGCCTTTTTTATTAAACTTCACTGAGCGCC	v2MM_226964	1.215	1.42	2.635	1.505	1.26	2.2	Rnf31	ring finger protein 31	268749	NM_194346|BC031509|XM_344409
AATAACATCAAAGGAGAGCGGCTTTTAATAACATCAAAGGAGAGCGGC	v2MM_234747	1.025	-0.345	0.35	1.15	1.6	1.395	Ppp2r5e	protein phosphatase 2, regulatory subunit B (B56), epsilon isoform	26932	AK076303
TTGTAGACAAACTTCTGGCCGC	v2MM_24543	-1.565	1.1	2.025	-1.295	2.76	1.65	Elk1	ELK1, member of ETS oncogene family	13712	XM_234523|NM_007922
TTTCACTAAAGCATCCACTGCCTTTTTTTCACTAAAGCATCCACTGCC	v2MM_25576	1.735	0.765	0.72	1.2	2.405	1.575	Smad5	MAD homolog 5 (Drosophila)	17129	NM_008541
TATATTCACACATTGGCGAGCG	v2MM_26742	0.96	0.755	1.715	0.485	1.3	1.955	Tead1	TEA domain family member 1	21676	NM_009346
ATAACTTATTACAGTGACGCCCTTTTTATAACTTATTACAGTGACGCCCT	v2MM_28500	0.96	1.1	1.635	1.19	1.72	2.08	Csnk1a1	casein kinase 1, alpha 1	93687	NM_001892|NM_146087|NM_053615
TAAATTCTCTCTAAGGGCTGGTTTTTTAAATTCTCTCTAAGGGCTGGT	v2MM_29885	0.955	1.07	0.46	1.11	2.99	0.375	Lmo2	LIM domain only 2	16909	NM_008505
TTTCTGAATAACTGAAGCTGGT	v2MM_29947	0.965	1.23	0.78	1.49	0.935	1.665	Ros1	Ros1 proto-oncogene	19886	NM_012874|X81650
TAGAATCCTCGCTTACACTGGTTTTTTAGAATCCTCGCTTACACTGGT	v2MM_30123	1.67	-1.715	2.1	3.02	0.265	2.08	Map3k13	mitogen-activated protein kinase kinase kinase 13	71751	XM_155876|XM_484537|XM_489538
TATTGACTCCTGAGTGGGAGGTTTTTTATTGACTCCTGAGTGGGAGGT	v2MM_30948	-0.32	2.86	1.185	-1.365	3.335	2.13	Ctdsp2	CTD (carboxy-terminal domain, RNA polymerase II, polypeptide A) small phosphatase 2	52468	NM_146012
TTCAAAGTTCCCATCAGCAGGA	v2MM_31343	1.42	0.1	1.02	1.315	1.365	0.595	Sbk1	SH3-binding kinase 1	104175	NM_145587
TTTAACTAACTCCCAGAGCCGATTTTTTTAACTAACTCCCAGAGCCGA	v2MM_32410	2.085	0.465	0.955	2.965	0.72	1.995	Ddx24	DEAD (Asp-Glu-Ala-Asp) box polypeptide 24	27225	NM_020494
TATCACCATGAAAGCAATTGCA	v2MM_33018	1.47	1.055	0.34	2.195	2.09	0.76	E2f5	E2F transcription factor 5	13559	NM_007892
TTTAATTCCGTCCTTGGTGGCT	v2MM_34087	-1.49	1.07	1.35	0.025	2.635	2.26	Acpp	acid phosphatase, prostate	56318	NM_019807
TTTACATGAACCTTCCAGGGCT	v2MM_34620	1.51	0.98	1.72	0.65	2	0.7	Smarcc1	SWI/SNF related, matrix associated, actin dependent regulator of chromatin, subfamily c, member 1	20588	NM_009211
TTCTTACTGATGTCACTCGGCT	v2MM_34722	0.675	1.64	0.93	1.35	1.37	1.12	LOC434260	similar to SH3-binding kinase	434260	XM_486032.1|XM_145309.1
TATCCAATTGGTCTATCCGGCT	v2MM_34766	2.19	1.67	-0.22	3.71	0.6	1.66	Nlk	nemo like kinase	18099	NM_008702
TTAAAGGTAAGGTGCATAGGCTTTTTTTAAAGGTAAGGTGCATAGGCT	v2MM_34867	0.94	1.06	-0.01	2.295	1.09	1.975	Uble1a	ubiquitin-like 1 (sentrin) activating enzyme E1A	56459	NM_019748
TTCTAGTATCTTGGCAGAGGCA	v2MM_34937	1.24	-0.88	1.96	1.835	0.67	2.095	Tollip	toll interacting protein	54473	NM_023764
TTGTCTTTACTCTGTGATTCCTTGTTTTTTGTCTTTACTCTGTGATTCCTTG	v2MM_37026	1.36	0.83	1.665	1.365	0.71	1.165	Senp6	SUMO/sentrin specific peptidase 6	215351	BC061480
ATTCAGAAGAGTACACAGTCCA	v2MM_37443	1.29	0.975	1.605	-0.875	1.37	1.2	Ppp1r1c	protein phosphatase 1, regulatory (inhibitor) subunit 1C	75276	NM_172420
ATGATGCATTAACCCTTTGCCT	v2MM_38268	2.055	0.395	1.345	-2.895	2.13	1.49	Mef2d	myocyte enhancer factor 2D	17261	NM_133665|NM_030860
TTATTCACAAATTTCAGGGCCATTTTTTATTCACAAATTTCAGGGCCA	v2MM_38706	1.125	0.905	-0.78	1.325	-2.515	2.13	Sbk1	SH3-binding kinase 1	104175	NM_147135|NM_145587
TAGTTCCTTGGCATCAGGTGGG	v2MM_420	1.22	2.81	1.23	0.97	1.99	0.75	Map2k2	mitogen activated protein kinase kinase 2	26396	NM_133283|NM_023138
TATTAGTACGAATGGCTTCGGGTTTTTATTAGTACGAATGGCTTCGGG	v2MM_42667	0.6	1.295	1.445	0.38	1.935	1.815	Frk	fyn-related kinase	14302	NM_010237|NM_024368
TAACACTACATCTGGGCCAGGGTTTTTAACACTACATCTGGGCCAGGG	v2MM_43913	-0.01	0.14	1.83	1.83	1.12	2.46	Sart1	squamous cell carcinoma antigen recognized by T-cells 1	20227	NM_016882
ATCAGGTTACAGAAACACACGG	v2MM_4500	0.785	1.495	2.095	-0.33	1.085	2.49	Matk	megakaryocyte-associated tyrosine kinase	17179	NM_010768
TATAGACCTCACTAAAGCCGCC	v2MM_46975	1.865	0.885	1.265	1.94	0.435	3.015	Tlk1	tousled-like kinase 1	228012	NM_172664
TTTGTGGTAGGGTTTGGGAGCC	v2MM_47204	1.13	1.905	1.32	-0.45	1.88	0.71	Mink1	misshapen-like kinase 1 (zebrafish)	50932	BC052474
ATAAACAATTCCAAACTGTCCGT	v2MM_47980	-0.05	0.57	1.61	1.145	1.615	1.715	Prkcm	protein kinase C, mu	18760	NM_008858|NM_002742
TAGTTACTTCCAATTCACTCCCT	v2MM_48344	1	0.84	1.225	1.38	0.42	1.155	C130002K18Rik	RIKEN cDNA C130002K18 gene	320519	AK041264.1
TTCTGAGACGAAAGGCAGCGGA	v2MM_50956	0.98	0.455	1.09	1.07	0.955	1.9	Tgif2	TGFB-induced factor 2	228839	NM_173396|XM_486357
TTTCTAACTGAAAGACGACGGA	v2MM_51125	-0.015	1.34	1.95	0.005	2.035	2.005	Ptprg	protein tyrosine phosphatase, receptor type, G	19270	NM_008981
ATTGTCTAGCAAACTTTCTGCA	v2MM_53960	1.02	-2.63	1.715	1.17	1.43	0.44	Neurod6	neurogenic differentiation 6	11922	NM_009717
TTCTCTAATTCCAGGACCTGCTTTTTTTCTCTAATTCCAGGACCTGCT	v2MM_54296	1.135	-0.315	2.77	2.275	0.85	3.1	Hoxc4	homeo box C4	15423	XM_347337|D11329
ATTCAACAGCGGCTTCTATGCT	v2MM_54436	1.63	-0.03	2.79	3.33	1.86	0.76	Lats1	large tumor supressor	16798	AK038612
TATATATACAACCTGCATGGCATGC	v2MM_54876	1.685	-0.18	1.505	2.6	1.38	2.59	Map2k3	mitogen activated protein kinase kinase 3	26397	NM_008928
ATATCTAGACTTAGCTGCCGCT	v2MM_55976	1.66	1.35	0.735	2.585	-1.825	2.415	Brd4	bromodomain containing 4	57261	XM_137922|NM_020508
ATTAATATTCATCTGAGGAGCTTGC	v2MM_56414	1.26	1.34	1.025	1.355	1.41	1.105	Pkn2	protein kinase N2	109333	NM_178654
TTTATTGTCTGGACTGTCTCCT	v2MM_58127	1.065	1.175	1.215	0.51	2.73	1.84	Map3k1	mitogen activated protein kinase kinase kinase 1	26401	NM_053887|NM_011945
TTATGTTACAAGGACTTCACCTTGTTTTTTATGTTACAAGGACTTCACCTTG	v2MM_61099	-0.455	-1.385	1.495	2.955	2.235	1.565	Fhl1	four and a half LIM domains 1	14199	NM_010211
TTAATCAAGCACAAGGAAACCT	v2MM_61602	0.615	-0.24	1.68	1.335	1.295	1.42	Ocrl	oculocerebrorenal syndrome of Lowe	320634	AK047906
ATACATCTTCAGAGCCACTGGC	v2MM_62656	1.07	0.23	2.755	1.14	0.945	4.645	Pip5k3	phosphatidylinositol-3-phosphate/phosphatidylinositol 5-kinase, type III	18711	NM_011086|XM_237217
ATTTCTTTGCACATCATCAGGG	v2MM_64234	0.83	0.94	1.49	0.48	1.95	1.46	Eif2ak2	eukaryotic translation initiation factor 2-alpha kinase 2	19106	NM_011163
ATTTGCTTGTATTTGAACTCGCT	v2MM_65132	0.7	0.92	0.99	2.73	1.58	0.755	Dusp6	dual specificity phosphatase 6	67603	NM_026268
TTCATACATCTCGTCATTTGCG	v2MM_66194	2.47	0.86	1.455	1.895	1.725	0.785	Pstpip2	proline-serine-threonine phosphatase-interacting protein 2	19201	NM_013831
ATTCAAGATGACCTCTGGTGCCTTTTATTCAAGATGACCTCTGGTGCC	v2MM_66305	1.06	-1.33	2.795	1.265	-1.54	1.48	Mapk12	mitogen-activated protein kinase 12	29857	NM_013871|NM_021746
TTAGCTTCTAAGATGTGCTGCCTTTTTTAGCTTCTAAGATGTGCTGCC	v2MM_66481	1.005	1.495	1.345	-0.82	1.48	-2.025	Nr2e3	nuclear receptor subfamily 2, group E, member 3	23958	NM_013708
TTATCTGTACACAGCCTTGGCC	v2MM_66785	1.095	1.015	1.84	0.345	2.855	3.05	Pip5k3	phosphatidylinositol-3-phosphate/phosphatidylinositol 5-kinase, type III	18711	NM_011086|XM_237217
AATACTGATAGTACTGGGAGCCTTTTAATACTGATAGTACTGGGAGCC	v2MM_67810	0.01	2.26	3.34	1.965	-2.245	1.53	Tcf4	transcription factor 4	21413	BC043050
TTAAGTCTTGCTGTTTGGTCCC	v2MM_68608	1.69	-1.145	1.48	2.79	0.39	2.875	Gak	cyclin G associated kinase	231580	NM_153569
TTCACCAAATACACTGGATCCC	v2MM_69011	2.385	2.11	0.12	1.575	0.5	4.16	Dr1	down-regulator of transcription 1	13486	NM_026106
TAATTCCTCTTCAGGAATGCCG	v2MM_69220	1.64	0	0.58	2.275	1.67	1.63	Dr1	down-regulator of transcription 1	13486	NM_026106
AAGTATCAACAATTTCATCCCGTTTTTAAGTATCAACAATTTCATCCCGT	v2MM_69691	0.38	1.67	1.34	1.14	1.79	2.32	Clk1	CDC-like kinase 1	12747	BC028149|NM_009905
TTATGAACTCTTCTCAAGTCCCT	v2MM_7082	1.27	0.615	1.765	2.605	1.275	0.365	Pbk	PDZ binding kinase	52033	NM_023209
TTGCCATCATCAAGGAGCTGGT	v2MM_70899	1.245	1.64	-0.83	0.355	2.15	2.08	Tceb2	transcription elongation factor B (SIII), polypeptide 2	67673	NM_026305|XM_484193
TTCTTATTCTTGCGTGCATGGATTTTTTCTTATTCTTGCGTGCATGGA	v2MM_71215	1.68	0.42	1.3	2.86	3.48	-0.5	Inpp4a	inositol polyphosphate-4-phosphatase, type I	269180	NM_030266|NM_031002
TAACTCTGGGTGTCCTTTCGGA	v2MM_71299	0.265	1.85	2.215	3.19	0.52	2.345	Senp7	SUMO1/sentrin specific peptidase 7	66315	NM_001003972
ATACTCTTTCAGGTTCCCAGGT	v2MM_72405	0.63	1.14	1.13	1.36	1.575	0.425	Prkdc	protein kinase, DNA activated, catalytic polypeptide	19090	XM_341020|NM_011159
ATAAGCTTTCTCCGTGTCCCGT	v2MM_73568	1.215	1.465	0.15	0.2	1.19	1.3	Sh3md2	SH3 multiple domains 2	59009	NM_021506
TACTATAGTACGTTCATCACGTTGCTTTTTACTATAGTACGTTCATCACGTTGC	v2MM_73833	2.6	0.565	1.45	2.405	-0.135	1.21	Clk1	CDC-like kinase 1	12747	M38381|NM_009905
TTTGCATGGGAAGTCGCTGGCT	v2MM_75296	0.44	1.02	1.19	2.425	2.13	1.805	Ptpn1	protein tyrosine phosphatase, non-receptor type 1	19246	NM_011201
AATATTCACAGTAATGGCGGCATTTTAATATTCACAGTAATGGCGGCA	v2MM_75808	1.18	0.45	2.38	2.65	0.13	2.6	Gata2	GATA binding protein 2	14461	NM_033442|NM_008090
TTCATCAATCGCTTAACGGCCG	v2MM_7774	1.49	2.405	1.19	4.02	-0.68	-0.35	Ube2j1	ubiquitin-conjugating enzyme E2, J1	56228	NM_019586
TTCTGGATTAAGCTGAGAGCCC	v2MM_8028	1.665	1.215	1.11	0.51	1.585	1.075	Mafg	v-maf musculoaponeurotic fibrosarcoma oncogene family, protein G (avian)	17134	NM_010756
TTCTGTGAACACTCTGGTCCCA	v2MM_80637	1.215	0.71	1.965	2.07	-0.945	1.26	4933430F08Rik	RIKEN cDNA 4933430F08 gene	74481	NM_028967
TTCGCTTTACAGAAACGTACCA	v2MM_81343	1.565	-1.125	1.175	1.88	0.315	1.57	Sp5	trans-acting transcription factor 5	64406	NM_022435
TTAATAGTCTTGATCCGCACCT	v2MM_81771	2.675	2.605	3.135	-1.415	-1.74	1.725	Zfp687	zinc finger protein 687	78266	NM_030074
TTACCATATGGCTTACTATGCCT	v2MM_84527	-0.355	1.505	2.51	-0.96	1.65	2.31	Rps6kb1	ribosomal protein S6 kinase, polypeptide 1	72508	NM_028259
ATACTTATAGTCAGCGTAAGCCTTTTTATACTTATAGTCAGCGTAAGCCT	v2MM_87225	1.145	1.645	1.255	-0.655	-0.58	2.01	Hspbap1	Hspb associated protein 1	66667	NM_175111
TTTCCTTAATTGCTGGCCTCGT	v2MM_87615	1.76	0.14	0.965	3.08	0.285	3.65	Fbxl22	F-box and leucine-rich repeat protein 22	74165	NM_175206
TATTCTTCTCTGGAGCTTACCG	v2MM_88909	1.01	0.265	2.21	0.965	1.725	1.485	Ppm1k	protein phosphatase 1K (PP2C domain containing)	243382	NM_175523
TAGTTGCATGAGTCTCTCTGGT	v2MM_9274	0.95	0.52	2.08	1.385	-0.695	1.325	Srms	src-related kinase lacking C-terminal regulatory tyrosine and N-terminal myristylation sites	20811	NM_011481
TTTAAGTAATCTTGCCTCTGGTTG	v2MM_9292	1.46	1.075	1.11	0.92	0.25	2.34	Ube2q	ubiquitin-conjugating enzyme E2Q (putative)	70093	NM_017582|XM_215612|NM_027315
TTAACATTTCAGACTGAGACCTTG	v2MM_93128	0.395	1.685	1.285	1.25	1.92	2.53	Fancm	Fanconi anemia, complementation group M	104806	XM_234239|NM_178912
TATGCTGCTGAGGTAATGTCCC	v2MM_93285	1.915	1.685	-2.285	2.21	1.175	-1.58	Foxn2	forkhead box N2	14236	NM_180974
AATTCTGTTGACATTGGAGCCA	v2MM_93673	-0.165	1.335	1.405	-1.4	2.46	1.11	Ppp1r9a	protein phosphatase 1, regulatory (inhibitor) subunit 9A	243725	XM_294331|XM_374491|NM_053473|BC053748
TATTCACTGCTACTGAGCTCGGTTTTTATTCACTGCTACTGAGCTCGG	v2MM_93832	1.015	0.7	1.84	1.35	1.88	1.285	D8Ertd457e	DNA segment, Chr 8, ERATO Doi 457, expressed	101994	NM_181854
TATCATGCGGATGATGTCTGGGTTTTTATCATGCGGATGATGTCTGGG	v2MM_95719	2.09	2.855	1.755	3.26	-1.755	1.245	Ppp2r5b	protein phosphatase 2, regulatory subunit B (B56), beta isoform	225849	NM_198168|NM_006244|NM_181379

## Sheet: over5of6
Sequence	ProbeName	LNRatio(c1)	LNRatio(c2)	LNRatio(c3)	LNRatio(s1)	LNRatio(s2)	LNRatio(s3)	gene symbol	gene name	NCBI identifier	accession number
TTTGACATTAAGAAGAGAGCCCTTTTTTTGACATTAAGAAGAGAGCCC	v2HS_2163	1.06	1.395	2.145	2.385	1.835	1.73	Map4k5	mitogen-activated protein kinase kinase kinase kinase 5	399510	XM_234266|NM_006575|NM_024275
ATTTACTACACGCATCGTTCCA	v2MM_103022	1.98	1.27	0.4	3.08	1.66	1.92	Ppm1b	protein phosphatase 1B, magnesium dependent, beta isoform	19043	AK010224
TTTGGCCTTGGGATTAATGGGCTTTTTTTGGCCTTGGGATTAATGGGC	v2MM_106691	1.4	1.07	1.05	1.89	1.45	1.39	Ppp3r2	protein phosphatase 3, regulatory subunit B, alpha isoform (calcineurin B, type II)	19059	NM_001004025
TTAAATTCGAGCTCCATTCCGG	v2MM_106742	1.855	0.915	1.57	2.175	-0.195	1.4	Ptprd	protein tyrosine phosphatase, receptor type, D	19266	AF326560|NM_002839
ATTTAGAAAGTCCACCTGTGCTTTTTATTTAGAAAGTCCACCTGTGCT	v2MM_172805	1.085	1.09	0.32	1.41	1.055	1.17	Camk4	calcium/calmodulin-dependent protein kinase IV	12326	AK043558
TTTGAAGGCCAAAGAAATACCC	v2MM_199408	1.065	1.35	-0.1	1.635	1.63	1.09	Aak1	AP2 associated kinase 1	269774	BC033597
TTTATACTTGTCAGCTGGAGCGTTTTTTTATACTTGTCAGCTGGAGCG	v2MM_200221	0.19	0.95	2.17	1.155	1.075	2.62	Aak1	AP2 associated kinase 1	269774	AK036162
TTGTTCTTACAGATGCACTCCC	v2MM_203730	1.475	1.06	3.97	1.085	1.195	4.085	Wnk2	WNK lysine deficient protein kinase 2	75607	XM_127323
TTTAGTTTCTCCGGAAGCTGCT	v2MM_205110	1.91	2.345	1.3	0.225	2.375	2.68	Btaf1	BTAF1 RNA polymerase II, B-TFIID transcription factor-associated, 170kDa (Mot1 homolog, S. cerevisiae)	107182	XM_220044|XM_129248|XM_347206
AATCAACATCATCACCATGGGCTTTTAATCAACATCATCACCATGGGC	v2MM_21877	0.545	0.915	1.19	1.105	1.195	1.125	A630047E20Rik	RIKEN cDNA A630047E20 gene	271981	AK041928
TTTCATATACCGGCTCCTCGGATTTTTTTCATATACCGGCTCCTCGGA	v2MM_224394	2.165	1.065	-1.06	2.155	2.485	1.345	Za20d1	zinc finger, A20 domain containing 1	229603	XM_110475
TTATTAAACTTCACTGAGCGCCTTTTTTATTAAACTTCACTGAGCGCC	v2MM_226964	1.215	1.42	2.635	1.505	1.26	2.2	Rnf31	ring finger protein 31	268749	NM_194346|BC031509|XM_344409
ATAACTTATTACAGTGACGCCCTTTTTATAACTTATTACAGTGACGCCCT	v2MM_28500	0.96	1.1	1.635	1.19	1.72	2.08	Csnk1a1	casein kinase 1, alpha 1	93687	NM_001892|NM_146087|NM_053615
ATTCAGAAGAGTACACAGTCCA	v2MM_37443	1.29	0.975	1.605	-0.875	1.37	1.2	Ppp1r1c	protein phosphatase 1, regulatory (inhibitor) subunit 1C	75276	NM_172420
TATATATACAACCTGCATGGCATGC	v2MM_54876	1.685	-0.18	1.505	2.6	1.38	2.59	Map2k3	mitogen activated protein kinase kinase 3	26397	NM_008928
ATTAATATTCATCTGAGGAGCTTGC	v2MM_56414	1.26	1.34	1.025	1.355	1.41	1.105	Pkn2	protein kinase N2	109333	NM_178654
TTTATTGTCTGGACTGTCTCCT	v2MM_58127	1.065	1.175	1.215	0.51	2.73	1.84	Map3k1	mitogen activated protein kinase kinase kinase 1	26401	NM_053887|NM_011945
TTATCTGTACACAGCCTTGGCC	v2MM_66785	1.095	1.015	1.84	0.345	2.855	3.05	Pip5k3	phosphatidylinositol-3-phosphate/phosphatidylinositol 5-kinase, type III	18711	NM_011086|XM_237217
AAGTATCAACAATTTCATCCCGTTTTTAAGTATCAACAATTTCATCCCGT	v2MM_69691	0.38	1.67	1.34	1.14	1.79	2.32	Clk1	CDC-like kinase 1	12747	BC028149|NM_009905
TTTGCATGGGAAGTCGCTGGCT	v2MM_75296	0.44	1.02	1.19	2.425	2.13	1.805	Ptpn1	protein tyrosine phosphatase, non-receptor type 1	19246	NM_011201
TTAACATTTCAGACTGAGACCTTG	v2MM_93128	0.395	1.685	1.285	1.25	1.92	2.53	Fancm	Fanconi anemia, complementation group M	104806	XM_234239|NM_178912
TATTCACTGCTACTGAGCTCGGTTTTTATTCACTGCTACTGAGCTCGG	v2MM_93832	1.015	0.7	1.84	1.35	1.88	1.285	D8Ertd457e	DNA segment, Chr 8, ERATO Doi 457, expressed	101994	NM_181854
TATCATGCGGATGATGTCTGGGTTTTTATCATGCGGATGATGTCTGGG	v2MM_95719	2.09	2.855	1.755	3.26	-1.755	1.245	Ppp2r5b	protein phosphatase 2, regulatory subunit B (B56), beta isoform	225849	NM_198168|NM_006244|NM_181379

## Sheet: over6of6
Sequence	ProbeName	LNRatio(c1)	LNRatio(c2)	LNRatio(c3)	LNRatio(s1)	LNRatio(s2)	LNRatio(s3)	gene symbol	gene name	NCBI identifier	accession number
TTTGACATTAAGAAGAGAGCCCTTTTTTTGACATTAAGAAGAGAGCCC	v2HS_2163	1.06	1.395	2.145	2.385	1.835	1.73	Map4k5	mitogen-activated protein kinase kinase kinase kinase 5	399510	XM_234266|NM_006575|NM_024275
TTTGGCCTTGGGATTAATGGGCTTTTTTTGGCCTTGGGATTAATGGGC	v2MM_106691	1.4	1.07	1.05	1.89	1.45	1.39	Ppp3r2	protein phosphatase 3, regulatory subunit B, alpha isoform (calcineurin B, type II)	19059	NM_001004025
TTGTTCTTACAGATGCACTCCC	v2MM_203730	1.475	1.06	3.97	1.085	1.195	4.085	Wnk2	WNK lysine deficient protein kinase 2	75607	XM_127323
TTATTAAACTTCACTGAGCGCCTTTTTTATTAAACTTCACTGAGCGCC	v2MM_226964	1.215	1.42	2.635	1.505	1.26	2.2	Rnf31	ring finger protein 31	268749	NM_194346|BC031509|XM_344409
ATAACTTATTACAGTGACGCCCTTTTTATAACTTATTACAGTGACGCCCT	v2MM_28500	0.96	1.1	1.635	1.19	1.72	2.08	Csnk1a1	casein kinase 1, alpha 1	93687	NM_001892|NM_146087|NM_053615
ATTAATATTCATCTGAGGAGCTTGC	v2MM_56414	1.26	1.34	1.025	1.355	1.41	1.105	Pkn2	protein kinase N2	109333	NM_178654

## Sheet: under4of6
Sequence	ProbeName	LNRatio(c1)	LNRatio(c2)	LNRatio(c3)	LNRatio(s1)	LNRatio(s2)	LNRatio(s3)	gene symbol	gene name	NCBI identifier	accession number
TTAAGTTCACGGCTCCGTAGCCTTTTTTAAGTTCACGGCTCCGTAGCC	v2HS_160000	-3.39	-0.775	-1.265	-3.06	-3.36	0.06	Zic5	zinc finger protein of the cerebellum 5	65100	NM_033132|NM_022987
ATTAATGCCTGGATAGATGGCT	v2HS_195	-2.35	-1.705	-2.31	0.645	2.08	-2.14	Psmb4	proteasome (prosome, macropain) subunit, beta type 4	19172	NM_031629|NM_002796|XM_131064|NM_008945
ATAGGCAATAACAGCATAACCG	v2HS_39451	0.37	0.67	-2.49	-1.65	-1.57	-1.36	Ibrdc3	IBR domain containing 3	75234	NM_153341|XM_204030
TATGATTGACATAGTATGTGCGTGCTTTTTATGATTGACATAGTATGTGCGTGC	v2HS_80459	-1.415	-1.845	-0.205	-1.705	-1.79	0.235	Nedd4l	neural precursor cell expressed, developmentally down-regulated gene 4-like	83814	NM_031881|NM_015277|XM_214557
TAAAGCTTACTGATCAGCAGCCTTTTTAAAGCTTACTGATCAGCAGCC	v2HS_82197	0.89	-3.47	-1.24	0.45	-2.2	-1.31	D11Moh35	DNA segment, Chr 11, KL Mohlke 35	268470	NM_172300|NM_023079
TTAATGTATGTCATAAGCTCAATGCC	v2HS_85999	-0.915	-1.31	-0.635	-1.35	-1.355	-1.315	Mtf2	metal response element binding transcription factor 2	17765	AK032819|XM_341180|NM_007358
AATGAGATGGAGATGCAGCGCATTTTAATGAGATGGAGATGCAGCGCA	v2MM_100170	-1.425	-2.965	-0.95	-0.375	-2.695	-1.39	1500005I02Rik	RIKEN cDNA 1500005I02 gene	72014	XM_484092
TTTGGTACACTGGTTACACGGATTTTTTTGGTACACTGGTTACACGGA	v2MM_10085	-2.385	-1.525	-2.345	-2.375	-0.215	-2.355	Zfp35	zinc finger protein 35	22694	NM_011755
TAGTTAAGGCACTGAAGCCGGCTTTTTAGTTAAGGCACTGAAGCCGGC	v2MM_100947	-1.91	-0.725	-2.025	-2.27	-1.62	-2.4	B930013M22Rik	RIKEN cDNA B930013M22 gene	68750	XM_127279
TATGAAGAACAGATAAATGCCTTGCTTTTTATGAAGAACAGATAAATGCCTTGC	v2MM_101136	-1.655	-0.915	-3.12	-1.725	-1.48	-2.49	4921504N20Rik	RIKEN cDNA 4921504N20 gene	78251	AK019536
TTTCCATGATGAAAGAAGGGCT	v2MM_101171	1.775	-2.93	-3.04	-2.115	-2.635	-1.81	Zdhhc11	zinc finger, DHHC domain containing 11	71164	AK016865
AAGGTTACTGAAGGTGATGCGG	v2MM_103511	-2.215	0.33	-1.805	-3.25	0.45	-2.345	Ankrd13d	ankyrin repeat domain 13 family, member D	68423	XM_341982|NM_026720
AATGTACACATGGTAATGACCTTGTTTTAATGTACACATGGTAATGACCTTG	v2MM_104727	-2.045	-1.35	0.3	-1.72	-1.33	0.105	Usp40	ubiquitin specific peptidase 40	227334	XM_237371|XM_347257|BC030843
TTATAAACAGGTTCTAACTGGTTGC	v2MM_106384	1.25	-1.915	-1.96	0.345	-1.515	-2.24	Zzz3	zinc finger, ZZ domain containing 3	108946	XM_227809|NM_198416
ATGTTCTATGGAAAGAAGGGCA	v2MM_106389	-1.525	-2.35	0.32	-1.445	-2.19	0.01	Ppp3ca	protein phosphatase 3, catalytic subunit, alpha isoform	19055	AK076570
TTGCACTTGAACTGTTTCTCCC	v2MM_108537	-0.255	-1.805	0.305	-2.365	-2.195	-1.81	3110069A13Rik	RIKEN cDNA 3110069A13 gene	73191	BC049157
TTGTGCTACCCAGATGGGTGCC	v2MM_108668	-1.84	-2.79	0.06	-1.49	-2.45	-0.61	2310014L17Rik	RIKEN cDNA 2310014L17 gene	381845	AK028523
TTCGAGAAGGTGTAGATGGGCATTTTTTCGAGAAGGTGTAGATGGGCA	v2MM_109175	-1.875	-1.985	-0.425	-1.95	-1.975	-0.03	Trim6	tripartite motif protein 6	94088	AK049238|XM_488103
TAAGAGTCTCATCAATTGGGCCTTTTTAAGAGTCTCATCAATTGGGCC	v2MM_111418	-1.54	-1.58	0.175	-2.09	-1.375	0.455	Phf16	PHD finger protein 16	382207	AK077755
ATGTGTAAATATGAATGTCCGTTGC	v2MM_11785	-3.245	0.575	-1.395	-1.42	1.235	-2.075	Trib2	tribbles homolog 2 (Drosophila)	217410	NM_144551
ATGCTGCTAGGCTCCATTAGCA	v2MM_119970	-3.285	-2.095	-1.725	-2.995	-1.575	0.34	Psma5	proteasome (prosome, macropain) subunit, alpha type 5	26442	XM_140706|XM_483935|NM_011967|NM_017282
TTCAAATGCTCTTGCCTTTGGC	v2MM_121378	-1.705	-1.595	0.88	-2.615	-1.265	-0.9	LOC245350	similar to CG2924-PC, isoform C	245350	XM_228708|XM_141626
TTCGGAAAGTGGATGGACAGGATTTTTTCGGAAAGTGGATGGACAGGA	v2MM_122201	-2.725	-2.625	-3.94	-2.91	0.875	-3.695	MGC58426	Similar to ubiquitin-conjugating enzyme E2D 2	237009	NM_207241
TTGAAGGTAAACAATACATGGCT	v2MM_1225	-1.26	-0.785	-0.61	-1.65	-1.34	-1.76	Psmd7	proteasome (prosome, macropain) 26S subunit, non-ATPase, 7	17463	NM_010817
AATGTTAGAGACGTACCGGCGTTTTTAATGTTAGAGACGTACCGGCGT	v2MM_125007	0.22	-1.79	-1.125	-1.86	-1.56	-0.59	Ccin	calicin	442829	XM_485375|NM_001002787|NM_001005904
ATTTCCGTAAGACTTCTGTGCA	v2MM_12604	-1.725	-1.7	-0.225	-1.65	-1.93	-1.13	Rbpsuh	recombining binding protein suppressor of hairless (Drosophila)	19664	AK028363
AATTGGTGTACAATGATGTGCA	v2MM_12652	-1.715	-1.85	-0.1	-0.94	-1.795	-2.615	Lztr1	leucine-zipper-like transcriptional regulator, 1	66863	NM_025808|XM_341017
TTTGTGATGGATTAACACTGGG	v2MM_127676	-1.135	-1.1	-1.785	-1.415	-1.055	-0.375	LOC213014	similar to zinc finger protein 582	213014	XM_145322
TTGTCGGTTGAGAAATTCTGCT	v2MM_12874	-1.165	-1.41	-0.39	0.055	-2.155	-1.875	Tcfap2a	transcription factor AP-2, alpha	21418	NM_011547|XM_225238
TTCATTCAGCATCTGCTCGCGC	v2MM_129980	-2.15	0.015	-2.155	-1.44	-0.465	-1.98	Gan	giant axonal neuropathy	209239	XM_146539|AK039455
TTATCAAGAGCTTTGGGAAGCA	v2MM_132376	-2.815	-2.255	1.46	-1.855	-1.81	-2.01	Dtx3l	deltex 3-like (Drosophila)	209200	XM_148582
AAGATTGATAGCAGCAGGAGGATTTTAAGATTGATAGCAGCAGGAGGA	v2MM_134556	-1.15	0.74	-1.555	-0.145	-1.825	-1.885	Herc2	hect (homologous to the E6-AP (UBE3A) carboxyl terminus) domain and RCC1 (CHC1)-like domain (RLD) 2	15204	AF061531|XM_149944
ATTGTGATTCCTGCTAAGGGCTTTTTATTGTGATTCCTGCTAAGGGCT	v2MM_14188	-2.465	0.28	-2.3	-1.975	1.04	-1.88	Zc3h10	zinc finger CCCH type containing 10	103284	NM_134003
ATACAGAACAGCTGTGTAGGCTTTTTATACAGAACAGCTGTGTAGGCT	v2MM_14378	-1.73	-1.325	-1.795	-0.76	-0.15	-1.615	Morc1	microrchidia 1	17450	XM_221481|NM_010816
AAGTAAGCACTCATAGGGTCCT	v2MM_1466	-2.25	0.685	-1.73	-1.665	-1.495	0.85	Uchl1	ubiquitin carboxy-terminal hydrolase L1	22223	NM_017237|NM_011670
TTAGAAGAAACTACTTTCCGCTTGTTTTTTAGAAGAAACTACTTTCCGCTTG	v2MM_14863	-1.73	-2.57	-3.5	-0.54	-2.44	-3.025	Gig1	glucocorticoid induced gene 1	170753	NM_133218
AAGTGTGATGACATGCACTGGCTTTTAAGTGTGATGACATGCACTGGC	v2MM_150211	-0.265	-1.645	-4.555	0.06	-3.2	-2.175	Zbtb24	zinc finger and BTB domain containing 24	268294	AY210402
TATGGATAACAGTATAATAGCATGCCT	v2MM_15139	-2.265	-1.955	-0.035	-3.7	-1.255	-0.285	Meis1	myeloid ecotropic viral integration site 1	17268	NM_010789|NM_002398
TTTCGGTTAACGTTGGAGAGCATTTTTTTCGGTTAACGTTGGAGAGCA	v2MM_15414	-3.035	-2.25	-0.485	-3.115	-2.685	0.03	Smad2	MAD homolog 2 (Drosophila)	17126	NM_010754
TTTGGACTTGACTGAAGCTGCA	v2MM_156617	0.655	-0.535	-1.215	-2.44	-1.515	-1.72	Prdm2	PR domain containing 2, with ZNF domain	110593	XM_204027
TATAAACCATAATTTAGCAGCATGCC	v2MM_15759	-3.795	-3.44	-2.95	1.225	-2.88	-3.105	Hdac2	histone deacetylase 2	15182	NM_008229
ATAAGAGGAGGGTTAGGCTGGC	v2MM_163286	0.175	-0.675	-2.54	-1.56	-1.505	-2.95	Huwe1	HECT, UBA and WWE domain containing 1	59026	XM_136108
TTCTTCCTGCTAAGTGGCAGGTTTTTTTCTTCCTGCTAAGTGGCAGGT	v2MM_177552	-2.05	-2.165	0.51	-1.475	-1.745	0.14	Cul5	cullin 5	75717	BC030380
TTGTACTATCAACTTAATGCCTTGCTTTTTTGTACTATCAACTTAATGCCTTGC	v2MM_17965	-0.86	-1.1	-1.705	-1.415	-2.19	0.515	Rnf128	ring finger protein 128	66889	NM_023270
TATGACGATGATATTCTGGCCTTTTTTATGACGATGATATTCTGGCCT	v2MM_18044	-0.725	-2.245	-2.29	0.035	-1.955	-2.29	Rbks	ribokinase	71336	NM_153196
TTGAATAATTTCACAAGAAGGGTGC	v2MM_188075	-2.475	0.265	-1.975	0.64	-1.69	-1.43	Map4k1	mitogen activated protein kinase kinase kinase kinase 1	26411	NM_008279
ATGGTGTATAACACGGAGTGGTTTTTATGGTGTATAACACGGAGTGGT	v2MM_188392	-3.465	-0.74	-1.48	-1.945	0.145	-1.355	Mapkapk2	MAP kinase-activated protein kinase 2	17164	NM_008551
TTCTCCAATTCCAGCGTCTGGTTTTTTTCTCCAATTCCAGCGTCTGGT	v2MM_188405	-2.24	-0.13	-1.73	-1.86	-2.19	-1.02	Hoxc10	homeo box C10	209448	NM_010462|NM_017409|XM_347240
TATTGGAAGGGATGACAGGCGC	v2MM_188521	-2.41	-0.605	-1.08	-1.82	2.15	-2.37	Trp73	transformation related protein 73	22062	NM_011642
AAGAGCTGTCATAGTCACTGGA	v2MM_189356	0.035	-1.195	-1.865	-0.88	-1.925	-1.7	Ing4	inhibitor of growth family, member 4	28019	AK053586
TTATGACGGCAATGAAGGAGCT	v2MM_190345	-2.505	0.52	-1.415	-1.38	0.615	-2.09	Scyl2	SCY1-like 2 (S. cerevisiae)	213326	NM_198021
TAAATCTTTGCCGGGCTCAGGC	v2MM_193151	-3.17	-3.04	0.08	-2.285	-1.995	2.19	Nr3c2	nuclear receptor subfamily 3, group C, member 2	110784	XM_356093
TTGAAATTCCGTCTCTTCCGCC	v2MM_193584	-0.51	0.36	-1.04	-3.11	-1.945	-2.03	Pbx1	pre B-cell leukemia transcription factor 1	18514	NM_183355|NM_002585|XM_222911
AATGATGTTCCTACAGCAGCCATTTTAATGATGTTCCTACAGCAGCCA	v2MM_194610	-0.18	-3.005	-2.61	0.575	-1.365	-2.695	Zfp184	zinc finger protein 184 (Kruppel-like)	193452	NM_183014
TAAGAGCTGCTGATAAACCGGCTTTTTAAGAGCTGCTGATAAACCGGC	v2MM_1967	-3.785	-3.23	-1.22	-3.06	-1.6	-0.885	Ddx54	DEAD (Asp-Glu-Ala-Asp) box polypeptide 54	71990	NM_028041
ATATGGACTAACAATCATTCCATGC	v2MM_197278	-1.125	-1	-1.125	0.14	-1.235	-1.39	Mysm1	myb-like, SWIRM and MPN domains 1	320713	XM_216460|NM_177239
TACAGTATTCTTACTGTGGCCCTTTTTACAGTATTCTTACTGTGGCCC	v2MM_197863	-3.07	-0.035	0.265	-3.705	-1.89	-5.71	Brpf1	bromodomain and PHD finger containing, 1	78783	NM_030178
TATACCTAACCCAGTAAGTGCCTTTTTATACCTAACCCAGTAAGTGCC	v2MM_19805	1.13	-1.61	0.325	-2.055	-1.54	-2.1	Mllt10	myeloid/lymphoid or mixed lineage-leukemia translocation to 10 homolog (Drosophila)	17354	AF010135|NM_010804
TTGTAGTTAAATATTCACTCCATGCCTTTTTTGTAGTTAAATATTCACTCCATGCC	v2MM_204545	-1.145	1.005	-0.305	-2.075	-2.095	-1.23	Arih1	ariadne ubiquitin-conjugating enzyme E2 binding protein homolog 1 (Drosophila)	23806	NM_019927
AATATAGAGGTTTGGGTAGGGC	v2MM_208942	-1.275	-1.375	-1.25	-1.3	-0.61	-0.945	LOC208231	similar to cDNA sequence AF366264	208231	XM_156205|XM_285829|XM_156206
TTATTGGGAACACAGATGGGCATTTTTTATTGGGAACACAGATGGGCA	v2MM_220730	-0.24	-1.795	-1.25	-1.62	-2.3	-1.705	Zmat2	zinc finger, matrin type 2	66492	NM_025594
ATATGGAATCGGGTCACCCGGGTTTTATATGGAATCGGGTCACCCGGG	v2MM_22418	-1.39	-1.45	-2.865	-1.965	-3.265	-3.415	Asf1b	ASF1 anti-silencing function 1 homolog B (S. cerevisiae)	66929	XM_222451|NM_024184
AAGAAGGAAAGGTGAATGAGGCTTTTAAGAAGGAAAGGTGAATGAGGC	v2MM_2246	-2.325	-1.36	-2.005	-1.655	-1.05	-0.895	Rcor2	REST corepressor 2	104383	NM_054048
ATACCATGTCCTTAAGGGAGGC	v2MM_22802	-2	-0.935	-0.82	-1.415	-1.345	-1.32	AL033326	expressed sequence AL033326	24105	NM_021764|NM_019705
AAGTATATTAACCATAGGAGGGTGC	v2MM_2310	-1.7	-0.925	-3.315	-0.915	-3.025	-3.145	Brd3	bromodomain containing 3	67382	NM_023336
TTAGATAGACCCGAAGGCTGGA	v2MM_232248	-3.115	-0.775	-2.73	-1.14	-4.08	-2.47	Fbxo33	F-box only protein 33	70611	XM_127032
ATTGGGATACCTAGTGACAGGGTTTTATTGGGATACCTAGTGACAGGG	v2MM_23446	-3.52	-0.19	-1.575	-2.91	1.995	-1.335	Mical3	microtubule associated monoxygenase, calponin and LIM domain containing 3	194401	XM_342748|NM_153396
ATTGGTTCCATGTGTGGAAGGC	v2MM_23617	0.25	-1.535	-2.44	-0.175	-3.165	-1.445	Myt1	myelin transcription factor 1	17932	NM_008665
TATAACGCTGCTTCAGACTCGCTTTTTATAACGCTGCTTCAGACTCGC	v2MM_24032	-0.88	-0.135	-1.925	-2.14	-2.325	-1.455	Psma7	proteasome (prosome, macropain) subunit, alpha type 7	26444	NM_011969
TTTCACAGATATTTAAAGGCGCT	v2MM_24311	-2.99	-1.44	1.615	-2.49	-1.915	-2.55	Papss2	3'-phosphoadenosine 5'-phosphosulfate synthase 2	23972	NM_011864
TTTGGAAACAAGGATGGGCCGCTTTTTTTGGAAACAAGGATGGGCCGC	v2MM_24548	0.785	-2.92	-2.14	-1.41	-0.98	-1.66	Usp26	ubiquitin specific peptidase 26	83563	NM_031388
ATAGAGTCATCAATGGTCCCGCTTTTATAGAGTCATCAATGGTCCCGC	v2MM_24670	-1.385	0.635	-1.35	-3.14	0.435	-2.595	Gne	glucosamine	50798	NM_005476|NM_015828
ATAATGGGCATTACTGTAGCCCTTTTATAATGGGCATTACTGTAGCCC	v2MM_28521	-1.465	-0.085	-1.35	-3.14	-2.055	-0.89	Zbtb33	zinc finger and BTB domain containing 33	56805	NM_020256
TATAAAGAAAGATCTCTTTGGATGCCT	v2MM_29293	-3.25	-1.815	0.81	-1.425	-2.115	-2.015	Hunk	hormonally upregulated Neu-associated kinase	26559	NM_015755
TTCAAGCATCTTTCTGTCTGGTTTTTTTCAAGCATCTTTCTGTCTGGT	v2MM_29748	-1.3	-0.065	-1.395	-2.465	-2.56	0.63	Rnf43	ring finger protein 43	207742	NM_172448
TTTCCATGACATAAGAGCTGGA	v2MM_29929	-1.5	-0.765	0.89	-1.85	-1.66	-1.955	Psma5	proteasome (prosome, macropain) subunit, alpha type 5	26442	XM_483935|NM_011967
AAGTGCATACAGAATAGTCGGA	v2MM_30371	-1.96	-1.495	-0.175	-2.42	0.09	-1.555	Nr0b2	nuclear receptor subfamily 0, group B, member 2	23957	NM_011850
ATATTGTGATGTTTGATGAGGTTGC	v2MM_30913	-0.975	-1.06	0.285	-1.64	-1.82	-2.295	Zfp260	zinc finger protein 260	26466	D45210
ATAAACGCACATCCGGTCAGGT	v2MM_31183	-1.585	-2.865	1.085	-1.49	-1.29	-1.865	Dscr1l2	Down syndrome critical region gene 1-like 2	53902	NM_022980
TTTCCTTCACTGACATCAAGGC	v2MM_3121	-0.89	-1.29	-1.3	-2.43	1.05	-1.59	Ddx41	DEAD (Asp-Glu-Ala-Asp) box polypeptide 41	72935	NM_134059|XM_234443|XM_234441
ATGGTGGTTGCATCTATCAGGT	v2MM_31237	-1.81	-1.34	-0.905	-1.81	-0.37	-2.7	Pcgf6	polycomb group ring finger 6	71041	NM_027654
TTTAGGTTGCAACTGAGCAGGATTTTTTTAGGTTGCAACTGAGCAGGA	v2MM_31333	-1.28	-2.26	-1.055	0.26	-1.64	-1.87	Zfp688	zinc finger protein 688	69234	NM_026999
TTTCAGTTCTTCAATAAGTCGTTGCTTTTTTTCAGTTCTTCAATAAGTCGTTGC	v2MM_31868	-1.96	-1.25	0	-1.55	-1.77	0.05	Slk	STE20-like kinase (yeast)	20874	NM_009289
ATAGAGTGGGACATAAAGTCGA	v2MM_31872	-2.305	-2.25	-2.105	-2.395	-2.43	-2.045	Edd1	E3 ubiquitin protein ligase, HECT domain containing, 1	70790	X64411|AK014485
TTTGGTGAAGAAGCCCTCTCGATTTTTTTGGTGAAGAAGCCCTCTCGA	v2MM_31896	-1.775	-2.225	-0.53	-2.055	-2.465	-3.215	Fbxo6b	F-box only protein 6b	50762	NM_015797
TTAAGACACCTTAATCTATCGATGCC	v2MM_31989	-3.435	-1.225	-2.01	-0.13	-3.175	-2.8	E2f5	E2F transcription factor 5	13559	NM_007892
ATACTGGATATACTCTGTTGCTTGCTTTTATACTGGATATACTCTGTTGCTTGC	v2MM_32905	0.07	-1.69	-2.015	-2.65	0.86	-2.29	Max	Max protein	17187	XM_342430|AK080431|NM_008558|NM_022210
TTATAGGACATGTATTATTGCTTGCCTTTTTTATAGGACATGTATTATTGCTTGCC	v2MM_32986	-1.54	-1.89	-2.185	-2.435	-1.695	0.795	T	brachyury	20997	NM_009309
TATAGGGATAATATCCAGTGCTTGC	v2MM_33276	-0.04	-1.825	-3.265	0.525	-3.61	-3.76	Nab1	Ngfi-A binding protein 1	17936	NM_008667
ATTTCTCATTGCAGAGGCTGCATTTTATTTCTCATTGCAGAGGCTGCA	v2MM_33545	-1.685	-2.255	-1.255	-1.255	-1.625	-1.56	Phf17	PHD finger protein 17	269424	NM_172303|XM_227074
ATTTAGGTCAAGAAGGCCTGCT	v2MM_33650	-1.08	-1.015	-1.555	-1.265	-1.3	-2.125	Esrrg	estrogen-related receptor gamma	26381	NM_203336|NM_011935
TTAAGGTAGTGTAGGTGGTGGGTTTTTTAAGGTAGTGTAGGTGGTGGG	v2MM_360	-0.565	-1.415	-1.355	-3.17	-2.77	-0.935	Onecut1	one cut domain, family member 1	15379	NM_008262
TTCTTAAAGAGTTCAAAGAGCATGCTTTTTTCTTAAAGAGTTCAAAGAGCATGC	v2MM_36026	-2.68	-1.61	-0.2	-2.09	-2.14	-1.56	Pdk2	pyruvate dehydrogenase kinase, isoenzyme 2	18604	NM_133667
TAAAGACTTGTCATCAGCAGCTTTTTTAAAGACTTGTCATCAGCAGCT	v2MM_36312	-0.96	-1.375	-2.665	-1.97	1.05	-2.43	Elf2	E74-like factor 2	69257	NM_001012181|NM_023502
TAAGGTTCCAAGGAGGCCAGCA	v2MM_36378	-0.885	-2.725	-1.715	-2.055	-2.285	-1.475	Fblim1	filamin binding LIM protein 1	74202	NM_133754
TATTCTTGACAAGAGACCAGCTTTTTTATTCTTGACAAGAGACCAGCT	v2MM_36437	-1.57	-2.545	-1.085	0.04	-2.895	-1.915	Prr3	proline-rich polypeptide 3	75210	NM_145487
TAAGGCTTTAGCTCATCGTCCT	v2MM_37343	-0.58	-2.67	-2.315	-3.385	0.23	-3.965	Mark2	MAP/microtubule affinity-regulating kinase 2	13728	NM_007928
TTTACTAAGTCCTCAACATCCTTGCTTTTTTTACTAAGTCCTCAACATCCTTGC	v2MM_38196	-0.965	-1.085	-1.055	-1.64	-1.955	-0.73	Dmtf1	cyclin D binding myb-like transcription factor 1	23857	NM_011806|BC010272
TACGGGTTGAGTAATCAATCCT	v2MM_38234	-2.12	-0.975	-2.335	-2.125	-2.125	-1.165	Tfdp1	transcription factor Dp 1	21781	AK013180
TAAATGGTGGTCTAACTTCCGC	v2MM_3898	-0.695	-2.255	-1.155	-0.59	-3.58	-2.75	Foxp1	forkhead box P1	108655	NM_053202|XM_216227
TAGAATAAAGGTACAAGTCCGGT	v2MM_3920	-0.52	-1.515	-1.865	-1.27	-1.49	-0.785	Msx3	homeo box, msh-like 3	17703	NM_010836
TTTGAGTTCTTGTCAACCTGGGTTTTTTTGAGTTCTTGTCAACCTGGG	v2MM_42016	-1.32	-1.48	-0.525	-2.275	-0.33	-1.25	Socs7	suppressor of cytokine signaling 7	192157	XM_213443|NM_138657
TTCGAGATGGTTAGGGCTGGGCTTTTTTCGAGATGGTTAGGGCTGGGC	v2MM_42405	-1.185	-1.24	-2.405	-1.04	-2.755	-2.025	Ube2e1	ubiquitin-conjugating enzyme E2E 1, UBC4/5 homolog (yeast)	22194	NM_009455
AAGGTGTAGTATTCCTTCAGGGTTTTAAGGTGTAGTATTCCTTCAGGG	v2MM_43622	-1.185	-1.315	-1.105	-1.165	-1.45	0.355	Pcgf2	polycomb group ring finger 2	22658	NM_009545|XM_213447
TTATGCAGGTACTCAATGGCGCTTTTTTATGCAGGTACTCAATGGCGC	v2MM_44741	-1.48	-2.05	-1.755	-0.195	-1.28	-1.525	Cdkl3	cyclin-dependent kinase-like 3	213084	NM_153785
TAAAGCTTCTCTTTCAGGTGCG	v2MM_45747	-0.18	-1.355	-3.165	0.14	-3.08	-2.565	Zscan2	zinc finger and SCAN domain containing 2	22691	NM_009553
TAAGGTAGTCCAAGAGTCGGCC	v2MM_46565	-1.55	-1.2	-1.895	0.325	0.445	-2.15	2210407G14Rik	RIKEN cDNA 2210407G14 gene	72378	XM_489634.1|AK081504.1
TAGTGATGAAATTGACAGTCCCT	v2MM_48116	1.095	-1.395	-1.4	-1.8	-1.875	-1.5	Zbtb32	zinc finger and BTB domain containing 32	58206	NM_021397
TTCAGTTGGGCAATTGAGGCCCTTTTTTCAGTTGGGCAATTGAGGCCC	v2MM_48793	-1.525	-1.56	1.015	-1.36	-0.565	-1.79	Ube2j2	ubiquitin-conjugating enzyme E2, J2 homolog (yeast)	140499	NM_021402
TTAGAGAAAGTGTTTCTGTGGATG	v2MM_49926	-2.515	-0.945	-1.655	-2.725	1.465	-2.88	Uty	ubiquitously transcribed tetratricopeptide repeat gene, Y chromosome	22290	BC053061
ATAATGGTGCCACCCAGCTGGA	v2MM_50416	-2.55	-0.73	-1.42	-1.79	-0.315	-1.37	Pfkl	phosphofructokinase, liver, B-type	18641	NM_008826
AAGGAGTTAGAAACATCCTGGT	v2MM_50440	-1.16	-0.295	-1.795	-1.91	-1.77	-3.13	C330016O10Rik	RIKEN cDNA C330016O10 gene	212706	NM_145974
TACAGATCTCAGTTAGCATGGA	v2MM_50697	2.105	-1.465	-3.445	1.545	-2.585	-3.17	A730008L03Rik	RIKEN cDNA A730008L03 gene	58202	NM_021393
TAGTTAAATGCAGAAATTCGGTTGCTTTTTAGTTAAATGCAGAAATTCGGTTGC	v2MM_50804	-1.745	-0.755	-0.715	-2.695	-1.995	-1.915	Cnbp1	cellular nucleic acid binding protein 1	12785	NM_022598|U20326
TTTGATACCCTTGTCATGAGGT	v2MM_51416	-0.875	-2.205	-1.32	-3	-2.735	-1.62	Rfx5	regulatory factor X, 5 (influences HLA class II expression)	53970	NM_017395
ATAGGAACAGTCATTGTCAGGTTTTTATAGGAACAGTCATTGTCAGGT	v2MM_51702	-1.845	-2.09	0.63	-3.235	-2.665	1.535	Tsc22d3	TSC22 domain family 3	14605	NM_010286
TTATCCAATAAGGCTAGGTGCT	v2MM_53811	-1.675	-1.445	2.12	-1.79	-0.575	-1.54	Stk35	serine/threonine kinase 35	67333	AK030036
TTGAAGAAACATTGCTGCTGCTTTTTTTGAAGAAACATTGCTGCTGCT	v2MM_54136	-1.4	-1.41	-0.175	-1.92	-0.925	-2.595	Zfp161	zinc finger protein 161	22666	NM_009547
ATAATCAGCAACTTTATATGCATGCC	v2MM_54447	-2.395	-3.12	0.675	-2.035	-1.07	-1.39	Phka2	phosphorylase kinase alpha 2	110094	NM_172783
ATTTAATCCATTGTCACATGCATGCTTTTATTTAATCCATTGTCACATGCATGC	v2MM_54529	-2.36	0.13	-1.225	0.005	-1.535	-1.51	9130017A15Rik	RIKEN cDNA 9130017A15 gene	320717	NM_177242
TTTAACATTGCCTTCTCTGGCA	v2MM_54745	-0.525	-1.52	-1.775	-0.54	-1.23	-2.3	Asb3	ankyrin repeat and SOCS box-containing protein 3	65257	NM_023906|XM_344277
TTATACAGCTATTCAAATGGCTTGC	v2MM_54926	-1.13	0.96	-1.32	-1.835	-2.65	-1.85	Zik1	zinc finger protein interacting with K protein 1	22775	NM_009577
TTGAATGGTAAGGAACAGGGCC	v2MM_5501	-1.865	-2.07	-1.665	-2.185	-2.23	-1.725	Polr3k	polymerase (RNA) III (DNA directed) polypeptide K	67005	NM_025901
ATACCCTTGTACACAGTATCCA	v2MM_58651	-1.805	-1.37	-0.625	-2.855	-1.93	-2.135	Plxna3	plexin A3	18846	NM_008883
TTAAGGGTGAACTCTTCTGCCTTTTTTTAAGGGTGAACTCTTCTGCCT	v2MM_58951	-1.735	-1.04	-1.9	-1.85	-0.63	-2.105	Ube2l6	ubiquitin-conjugating enzyme E2L 6	56791	NM_019949
TAGACGAAACAGTTCTTGGCCA	v2MM_59103	-0.995	-1.91	-2.2	-2.775	-0.4	-1.465	Zfp192	zinc finger protein 192	93681	AK011044|NM_139141
TTGAAGCTCAGTTGTAAGGCCT	v2MM_59444	-4.055	-1.82	-2.57	-0.36	-1.91	-2.725	Pou3f4	POU domain, class 3, transcription factor 4	18994	NM_008901
TATGAGCTACAAGTGAAGGCCTTTTTTATGAGCTACAAGTGAAGGCCT	v2MM_59458	-1.215	-2.725	1.79	-2.065	-2.29	-3.34	Zfp105	zinc finger protein 105	22646	NM_009544|NM_001012128
TTGGAGTAGACACTGAAGGCCT	v2MM_59460	-2.1	-1.33	-2.86	-0.315	-1.23	-3.085	Pml	promyelocytic leukemia	18854	NM_008884
TTCGGACTGCATATTGCTACCATTTTTTCGGACTGCATATTGCTACCA	v2MM_60772	-3.1	-1.52	-2.61	-1.71	-2.31	-2.87	Ube2h	ubiquitin-conjugating enzyme E2H	22214	NM_009459
TTAAGGAGACAGTGTCACACCATTTTTTAAGGAGACAGTGTCACACCA	v2MM_61400	-1.83	0.26	-2.855	-2.44	0.225	-2.885	Elf5	E74-like factor 5	13711	NM_010125
AAGTGATAGCGTCTTGGAACCT	v2MM_61521	-1.38	-3.385	-0.815	-0.97	-2.93	-2.72	En2	engrailed 2	13799	NM_010134
TTTCACGAGGATGGAGGGTGGCTTTTTTTCACGAGGATGGAGGGTGGC	v2MM_62037	-2.24	-1.72	-2.465	-1.95	-0.57	-2.63	Sh3rf2	SH3 domain containing ring finger 2	269016	XM_225981|NM_172966
ATAGACTTCCTGAAAGGGTGGCTTTTATAGACTTCCTGAAAGGGTGGC	v2MM_62044	-1.165	-1.56	-1.69	1.52	-1.3	-1.94	Csnk2b	casein kinase II, beta subunit	13001	NM_031021|NM_009975
TTATGTTCCACCATCACGTGGGTTTTTTATGTTCCACCATCACGTGGG	v2MM_62121	-2.435	-1.745	-0.85	-4.02	-2.975	-0.925	2510048O06Rik	RIKEN cDNA 2510048O06 gene	66537	NM_025624
TATGGTTAGCTTGGAGCCTGGC	v2MM_62545	0.05	-2.585	-1.545	0.205	-4.195	-2.37	Trim16	tripartite motif protein 16	94092	NM_053169
TTTATTGGGAACACAGATGGGC	v2MM_62976	-0.155	-1.735	-1.2	-1.62	-2.24	-1.635	Zmat2	zinc finger, matrin type 2	66492	NM_025594
TTTCCTAGTCCGTTTAGAGGGCTTTTTTTCCTAGTCCGTTTAGAGGGC	v2MM_63100	-0.5	-0.31	-1.39	-1.82	-1.51	-1.535	Pskh1	protein serine kinase H1	244631	NM_173432
TAGTCCTCAGAATGGAAGCGGCTTTTTAGTCCTCAGAATGGAAGCGGC	v2MM_63375	-1.385	-2.71	-1.44	0.075	-2.935	-1.785	Hdac3	histone deacetylase 3	15183	NM_053448|AF074881
TTAAAGGACAGCTTAAATAGGCTGTTTTTTAAAGGACAGCTTAAATAGGCTG	v2MM_63702	-1.525	-1.87	-0.28	0.125	-1.99	-1.71	Ak1	adenylate kinase 1	11636	NM_021515
TAGTATTATGAAAGGGAGAGGCT	v2MM_64002	-3.095	-4.265	-1.825	-4.445	-3.72	-2.15	Tcf23	transcription factor 23	69852	NM_053085
TTACTGGCTGAGAAAGGCAGGG	v2MM_64308	-2.06	-0.985	-2.25	-1.435	-0.715	-1.635	Nr2e3	nuclear receptor subfamily 2, group E, member 3	23958	NM_013708
TTGAGTGATGAAAGGCGCAGGG	v2MM_64315	-1.725	-3.715	-3.975	-0.34	0.385	-4.895	Hmg20b	high mobility group 20 B	15353	NM_010440
TAAGATAAGATCCTTCATTCGGTGC	v2MM_64879	-2.735	-1.32	-1.915	-1.735	-2.935	-2.185	Sqstm1	sequestosome 1	18412	NM_011018
ATGTTCTGCGGTTTCATGTCGC	v2MM_64930	0.155	-1.105	-2.97	0.925	-2.57	-2.12	Stk36	serine/threonine kinase 36 (fused homolog, Drosophila)	269209	BC061470
TTGAAATGAGACTTCCAGTCGC	v2MM_64974	-1.555	-4.55	-2.085	-0.865	1.185	-2.465	Klf10	Kruppel-like factor 10	21847	NM_013692
ATGACTTTGGCCATATACTCGG	v2MM_65103	-2.06	-0.955	-1.125	-0.74	-1.395	-1.725	Abtb1	ankyrin repeat and BTB (POZ) domain containing 1	80283	NM_030251
AAGGGTATTTATAGTGGCACGG	v2MM_66029	-1.6	0.245	-2.03	-2.815	0.28	-3.165	Itk	IL2-inducible T-cell kinase	16428	XM_343880|NM_010583
ATAGAGTTAAAGAAACTTTGCCTGC	v2MM_66190	-1.93	-1.67	-1.35	-1.83	-1.64	-0.165	Pik3c2a	phosphatidylinositol 3-kinase, C2 domain containing, alpha polypeptide	18704	NM_011083
ATGGGATGACATACATGGTGCGTTTTATGGGATGACATACATGGTGCG	v2MM_66307	-1.485	-1.975	-1.46	-0.455	-2.41	-0.76	Pck1	phosphoenolpyruvate carboxykinase 1, cytosolic	18534	NM_011044|NM_198780
ATTTGGGAGCATATTGTTGGCCTTTTATTTGGGAGCATATTGTTGGCC	v2MM_66750	-2.24	-1.565	-0.85	-1.785	-1.855	-2.265	Asb17	ankyrin repeat and SOCS box-containing protein 17	66772	NM_025758
TTTGGTGTAAGGTACCTTGGCC	v2MM_66786	-3.635	-2.495	0.67	-2.7	-2.05	-2.34	Birc2	baculoviral IAP repeat-containing 2	11797	NM_007465
ATGGGACATCTAAGTAATGGCGTTTTATGGGACATCTAAGTAATGGCG	v2MM_66916	-1.925	-0.84	-2.01	-2.01	-0.905	-1.495	Rnf113a	ring finger protein 113A	66381	NM_025525
TAGAGACGAGATCGCATGGGCCTTTTTAGAGACGAGATCGCATGGGCC	v2MM_67026	-0.915	-0.72	-1.98	-1.635	-3.655	-2.065	Tcf23	transcription factor 23	69852	NM_053085
TTTCAAGCAGATAAACTAGGCCTTTTTTTCAAGCAGATAAACTAGGCC	v2MM_67288	-1.515	-2.345	0.78	-1.805	-2.5	0.335	Huwe1	HECT, UBA and WWE domain containing 1	59026	XM_136108
TAAACTGAAAGATGCCTCTGGCTTTTTAAACTGAAAGATGCCTCTGGC	v2MM_676	-1.48	-1.845	0.205	-1.8	-1.58	-0.15	Spic	Spi-C transcription factor (Spi-1/PU.1 related)	20728	NM_011461
TATCAAATCCACTTTGCTAGCC	v2MM_67678	-0.53	-1.48	-1.415	-0.925	-2.42	-1.94	Rnf11	ring finger protein 11	29864	NM_013876
TTTGAGTTGGTGTCAATGAGCCTTTTTTTGAGTTGGTGTCAATGAGCC	v2MM_67797	-1.52	-0.62	-1.94	-2.065	-1.13	-1.325	Hey2	hairy/enhancer-of-split related with YRPW motif 2	15214	NM_013904
TAAGAACGATCTTGTTCCAGCGTTTTTAAGAACGATCTTGTTCCAGCG	v2MM_68112	-2.62	-1.035	-1.725	-2.285	-0.615	-1.245	Ubl5	ubiquitin-like 5	66177	NM_025401
ATGCAGTAGCACTTGAGGGCCC	v2MM_69337	-1.515	-3.555	0.54	-0.615	-2.555	-2.39	Ubqln4	ubiquilin 4	94232	NM_033526
TTAATAACTCCTTTATTCTGGATGCC	v2MM_70728	-1.42	-1.285	-1.46	-1.54	-1.845	-0.94	Taf12	TAF12 RNA polymerase II, TATA box binding protein (TBP)-associated factor	66464	NM_025579
ATGGAACACAAAGTACACTGGT	v2MM_71072	0.04	-2.795	-2.4	0.615	-2.56	-2.185	Zfp422	zinc finger protein 422	67255	NM_026057
TTATACAGCCTTTCCTTAAGGTTG	v2MM_72585	-2.175	-2.1	0.805	-2.235	-1.795	0.23	Zfp354c	zinc finger protein 354C	30944	NM_013922
ATGGCCAAGCGGAGGGTCTCTTTTATGGCCAAGCGGAGGGTCTC	v2MM_72972	-2.27	-1.245	2.09	-1.535	-1.73	1.075	Ferd3l	Fer3-like (Drosophila)	114712	XM_345658|NM_033522
TTGGTGTAACAGGACGTGCCGATTTTTTGGTGTAACAGGACGTGCCGA	v2MM_73466	-4.68	-3.54	-0.585	-4.32	-2.135	-3.465	Lmo4	LIM domain only 4	16911	NM_010723|NM_001009708|NM_006769
ATAGATGTTTACATGGAAACGTTGCTTTTATAGATGTTTACATGGAAACGTTGC	v2MM_73986	-1.925	-1.455	1.31	-2.07	-2.46	4.605	Ldb2	LIM domain binding 2	16826	NM_010698
AATCAGTAGTTAATTCTTTGCTTGCC	v2MM_74011	0.615	-1.3	-1.485	2.095	-1.51	-1.565	Ptpmt1	protein tyrosine phosphatase, mitochondrial 1	66461	NM_025576
TTAGGGTTCCAGTGTCTTTGCTTTTTTTAGGGTTCCAGTGTCTTTGCT	v2MM_74013	-2.56	-1.58	-2.14	-3.425	-2.07	-1.545	Pak1	p21 (CDKN1A)-activated kinase 1	18479	NM_011035
AACTCTGAGAACCAGATGTGCA	v2MM_74274	-1.86	-1.495	-0.295	-1.72	0.43	-1.375	Mixl1	Mix1 homeobox-like 1 (Xenopus laevis)	27217	NM_013729
TATCACCAACATATCATGTGCATG	v2MM_74275	-3.135	1.59	-1.89	-3.5	-2.675	0.085	Sub1	SUB1 homolog (S. cerevisia	20024	NM_011294
TTGGACATGAGCTGTCTCTGCA	v2MM_74544	-1.64	-0.515	-1.265	-2.13	2.25	-1.28	Ubqln4	ubiquilin 4	94232	NM_033526
AAGATGTGTGAGATATACTGCATGCTTTTAAGATGTGTGAGATATACTGCATGC	v2MM_74820	-1.055	-0.81	-3.23	-2.145	-1.97	-3.085	Smyd1	SET and MYND domain containing 1	12180	NM_009762
TTCAGTAACCTCTTTAAATGCATGCTTTTTTCAGTAACCTCTTTAAATGCATGC	v2MM_75094	-0.61	-1.325	-1.6	-0.905	-2.155	-2.37	Taf13	TAF13 RNA polymerase II, TATA box binding protein (TBP)-associated factor	99730	AK076595
TTGAGGTTGTAGAGCGTGGGCA	v2MM_75463	-1.215	-2.165	-1.55	-1.295	-2.14	0.05	Zfp423	zinc finger protein 423	94187	NM_053583|NM_033327
TATTGAGCTTGAATACAGGGCA	v2MM_75704	-1.255	-1.08	-1.795	-0.905	-2.22	-0.37	Nr4a1	nuclear receptor subfamily 4, group A, member 1	15370	NM_010444
TATAGCTTTACCATGGAAGGCTTTTTTATAGCTTTACCATGGAAGGCT	v2MM_76118	-0.83	-3.225	-3.3	1.675	-2.115	-3.31	Six6	sine oculis-related homeobox 6 homolog (Drosophila)	20476	NM_011384
TAAACAATTCCTAATGTTCGCATGCTTTTTAAACAATTCCTAATGTTCGCATGC	v2MM_76215	-3.305	-2.335	-1.86	-2.785	-1.65	3.025	Acvr1	activin A receptor, type 1	11477	NM_001105|NM_007394
TTCAGGACTCAGGTACATGCCC	v2MM_7624	0.26	-2.28	-1.115	-1.98	-2.115	0.04	Rcor2	REST corepressor 2	104383	XM_344986|XM_223926|NM_054048
TACATAGAACACATGATTAGCATGCTTTTTACATAGAACACATGATTAGCATGC	v2MM_76623	-2.555	-2.54	0.87	-3.615	-2.09	1.65	Prkacb	protein kinase, cAMP dependent, catalytic, beta	18749	NM_011100
ATCAGCAACCATTGGGTCAGCT	v2MM_77146	-2.61	-1.79	1.29	-1.995	-2.065	1.015	Pparg	peroxisome proliferator activated receptor gamma	19016	NM_013124|NM_011146
TTGGAGAGAAGCAGTAGCAGCA	v2MM_77328	-1.65	-1.25	-1.415	-1.725	0.67	-1.87	Cbfa2t3h	core-binding factor, runt domain, alpha subunit 2, translocated to, 3 homolog (human)	12398	NM_009824
ATTGACTTACCGAGGGACAGCATTTTATTGACTTACCGAGGGACAGCA	v2MM_77542	-1.95	-2.135	-1.57	-2.83	1.01	-1.835	3110031B13Rik	RIKEN cDNA 3110031B13 gene	67288	NM_026075
TAAGTTAACTGTATTGATTCCATGCCTTTTTAAGTTAACTGTATTGATTCCATGCC	v2MM_78106	-0.715	-1.27	-0.94	-1.43	-1.235	-1.615	Rnf113a	ring finger protein 113A	66381	NM_025525
TTCAGGTACACTGTAGGCTGGG	v2MM_793	-1.62	-2.335	-0.54	-0.99	-2.19	-2.135	Tulp3	tubby-like protein 3	22158	NM_011657
ATTCTGGAAGGCTCTTATGCCTTTTTATTCTGGAAGGCTCTTATGCCT	v2MM_79532	-2.5	-1.32	-1.74	-1.07	-1.16	-1.53	1700019G17Rik	RIKEN cDNA 1700019G17 gene	75541	NM_029331
TTAACAGCTAAGCCTGTGGCCATTTTTTAACAGCTAAGCCTGTGGCCA	v2MM_79655	-1.975	-0.42	-0.39	-1.875	-1.92	-2.005	Cdyl	chromodomain protein, Y chromosome-like	12593	NM_170751|NM_009881
AATTGGGTTGAAATGGGAGCCC	v2MM_8019	-3.095	-0.455	-2.78	-2.55	1.545	-3.145	Camkk1	calcium/calmodulin-dependent protein kinase kinase 1, alpha	55984	NM_018883
TTTCTTAAGCAGCTGGTAGCCA	v2MM_80232	-0.545	-1.305	-1.29	0.025	-1.665	-1.395	Pou2f1	POU domain, class 2, transcription factor 1	18986	NM_011137
TTTAACATGGAGTCCATGCCCT	v2MM_80899	-1.22	-1.875	-2.125	0.05	-1.5	-2.055	Cdyl	chromodomain protein, Y chromosome-like	12593	XM_341517|NM_009881|BC079003
TATGTGAATCACCTTATACCCATGC	v2MM_81152	-1.6	-0.72	-1.74	-2.375	-1.69	-1.625	Npas3	neuronal PAS domain protein 3	27386	NM_013780
TTTGAGCAGAAGAAGTTTCCCG	v2MM_8136	-1.83	-1.2	-0.015	-2.18	-1.6	-0.34	Myb	myeloblastosis oncogene	17863	NM_033597
ATATTCTAAAGCCTTAATACCATGCC	v2MM_81393	-1.26	-0.925	-1.465	-1.425	-1.385	-1.06	D15Ertd366e	DNA segment, Chr 15, ERATO Doi 366, expressed	65970	NM_023063
TTCATAGAACATAAGGAGACCATGC	v2MM_81587	-1.775	-1.52	-2.385	-0.43	-2.59	0.295	Klf9	Kruppel-like factor 9	16601	NM_010638
AATTAGGAAACTGGAAACACCA	v2MM_82019	-1.54	-0.115	-1.79	-1.645	-0.19	-1.505	Npr2	natriuretic peptide receptor 2	230103	NM_173788
TTACCTTTGAGTGGTTCCAGCT	v2MM_82314	-1.27	-1.33	-1.22	0.01	-1.59	-1.145	Foxj1	forkhead box J1	15223	L13204
TAAAGGCAGCAGGTATGCAGCCTTTTTAAAGGCAGCAGGTATGCAGCC	v2MM_82328	-1.89	-1.295	-0.63	-1.845	-1.79	-0.65	Hsf1	heat shock factor 1	15499	NM_008296
ATTTATAGGGCTTCTCCCTGGT	v2MM_83256	-1.065	-1.21	-1.175	-0.565	-2.42	-2.135	Zfp27	zinc finger protein 27	22689	NM_011754
ATTAGAATCCCAATACTTTGCTTGC	v2MM_83262	0.255	-0.59	-1.08	-1.335	-1.34	-1.72	Zfp41	zinc finger protein 41	22701	NM_011759
ATGTTCCATTGGTTCATCGGCT	v2MM_83292	-3.015	-0.605	-2.68	-2.66	0.305	-2.835	Psma1	proteasome (prosome, macropain) subunit, alpha type 1	26440	XM_300842|NM_011965|NM_174907
ATTCTGAAGAACCGTGAGAGGGTTTTATTCTGAAGAACCGTGAGAGGG	v2MM_84584	0.41	-1.895	-1.045	3.705	-1.615	-1.915	2900045N06Rik	RIKEN cDNA 2900045N06 gene	72895	XM_371614|NM_028385
TATGCTTATCATATGGTTGCCTTGTTTTTATGCTTATCATATGGTTGCCTTG	v2MM_85045	-2.585	-3.785	-1.815	-0.3	0.88	-1.955	Zfp449	zinc finger protein 449	78619	NM_030139
TTGATGGAATTGCTAACCAGGG	v2MM_87165	-0.68	-2.245	-1.51	-3.145	-3.825	-1.03	Repin1	replication initiator 1	58887	NM_175099
ATAGCTGCCAAGAGTTTGGCCG	v2MM_87604	-1.56	-2.94	-1.605	-2.13	-2.39	0.035	5830406J20Rik	RIKEN cDNA 5830406J20 gene	73902	NM_175204
TTAATTGGGAAACTTATTTGGTTGCTTTTTTAATTGGGAAACTTATTTGGTTGC	v2MM_8817	-1.385	-1.115	-1.955	-1.275	-1.63	-1.905	Mbd2	methyl-CpG binding domain protein 2	17191	NM_010773
TTAAAGTAGGTACTTTCTTGGTTGCTTTTTTAAAGTAGGTACTTTCTTGGTTGC	v2MM_8861	-1.78	-1.32	-0.835	-1.475	-1.055	-3.58	Gprk2l	G protein-coupled receptor kinase 2, groucho gene related (Drosophila)	14772	NM_019497
TTTGCCAAAGAAGATGCACGCATTTTTTTGCCAAAGAAGATGCACGCA	v2MM_88944	-3.275	-1.305	-3.005	-0.07	-2.42	-0.36	Fbxo46	F-box protein 46	243867	NM_175530
TTGGAGTTATAGGCACTTTGGG	v2MM_89253	-3.8	-1.38	-0.89	-3.03	0.42	-1.86	Btbd12	BTB (POZ) domain containing 12	52864	NM_177472
TTAGCCTGGCATCTAGTATCCT	v2MM_91652	0.105	0.235	-2.075	-2.35	-1.28	-2.075	2210404D11Rik	RIKEN cDNA 2210404D11 gene	76577	NM_178397
TTTGAATTTGCTGTGGTCCGGG	v2MM_91876	0.115	-1.48	-2.62	-1.42	-2.67	-0.88	E2f7	E2F transcription factor 7	52679	NM_178609
AAGGTGAATAGCATTACCAGGT	v2MM_91967	-1.55	-2.325	1.235	-1.835	-1.555	-2.245	Fbxl2	F-box and leucine-rich repeat protein 2	72179	NM_178624
ATTTGGGAAGGTTCATGGGCGT	v2MM_92021	-0.485	-0.9	-1.945	-1.495	-2.065	-2.125	Klhl2	kelch-like 2, Mayven (Drosophila)	77113	NM_178633
TATTCGGTTGTGACTCTCTGCG	v2MM_92608	-1.115	-1.375	-1.405	0.895	-1.795	-0.015	Klhl8	kelch-like 8 (Drosophila)	246293	NM_178741
TATGTCTGACGCTACCTTCGGT	v2MM_93834	-2.245	0.12	-2.775	-1.73	-2.73	-2.535	D8Ertd457e	DNA segment, Chr 8, ERATO Doi 457, expressed	101994	NM_181854
TTGAGCCTGCAGGCCTTGTCGTTTTTTGAGCCTGCAGGCCTTGTCG	v2MM_94212	-1.95	-1.87	-1.64	-1.645	-1.845	-1.57	Zxda	zinc finger, X-linked, duplicated A	74439	XM_488363
TTCCAGGTACTGTTTCCAGCGG	v2MM_95480	-2.05	-1.215	-0.76	-2.74	1.67	-2.195	Cuedc1	CUE domain containing 1	103841	XM_220839|BC087087|NM_198013
ATAACAGACGTCTTTCGGAGCT	v2MM_95693	-2.31	-2.17	-1.655	-1.87	-1.795	-1.645	Morc2a	microrchidia 2A	74522	XM_214072|NM_198162

## Sheet: under5of6
Sequence	ProbeName	LNRatio(c1)	LNRatio(c2)	LNRatio(c3)	LNRatio(s1)	LNRatio(s2)	LNRatio(s3)	gene symbol	gene name	NCBI identifier	accession number
TTTGGTACACTGGTTACACGGATTTTTTTGGTACACTGGTTACACGGA	v2MM_10085	-2.385	-1.525	-2.345	-2.375	-0.215	-2.355	Zfp35	zinc finger protein 35	22694	NM_011755
TAGTTAAGGCACTGAAGCCGGCTTTTTAGTTAAGGCACTGAAGCCGGC	v2MM_100947	-1.91	-0.725	-2.025	-2.27	-1.62	-2.4	B930013M22Rik	RIKEN cDNA B930013M22 gene	68750	XM_127279
TATGAAGAACAGATAAATGCCTTGCTTTTTATGAAGAACAGATAAATGCCTTGC	v2MM_101136	-1.655	-0.915	-3.12	-1.725	-1.48	-2.49	4921504N20Rik	RIKEN cDNA 4921504N20 gene	78251	AK019536
TTTCCATGATGAAAGAAGGGCT	v2MM_101171	1.775	-2.93	-3.04	-2.115	-2.635	-1.81	Zdhhc11	zinc finger, DHHC domain containing 11	71164	AK016865
ATGCTGCTAGGCTCCATTAGCA	v2MM_119970	-3.285	-2.095	-1.725	-2.995	-1.575	0.34	Psma5	proteasome (prosome, macropain) subunit, alpha type 5	26442	XM_140706|XM_483935|NM_011967|NM_017282
TTCGGAAAGTGGATGGACAGGATTTTTTCGGAAAGTGGATGGACAGGA	v2MM_122201	-2.725	-2.625	-3.94	-2.91	0.875	-3.695	MGC58426	Similar to ubiquitin-conjugating enzyme E2D 2	237009	NM_207241
TTATCAAGAGCTTTGGGAAGCA	v2MM_132376	-2.815	-2.255	1.46	-1.855	-1.81	-2.01	Dtx3l	deltex 3-like (Drosophila)	209200	XM_148582
TTAGAAGAAACTACTTTCCGCTTGTTTTTTAGAAGAAACTACTTTCCGCTTG	v2MM_14863	-1.73	-2.57	-3.5	-0.54	-2.44	-3.025	Gig1	glucocorticoid induced gene 1	170753	NM_133218
TATAAACCATAATTTAGCAGCATGCC	v2MM_15759	-3.795	-3.44	-2.95	1.225	-2.88	-3.105	Hdac2	histone deacetylase 2	15182	NM_008229
TAAGAGCTGCTGATAAACCGGCTTTTTAAGAGCTGCTGATAAACCGGC	v2MM_1967	-3.785	-3.23	-1.22	-3.06	-1.6	-0.885	Ddx54	DEAD (Asp-Glu-Ala-Asp) box polypeptide 54	71990	NM_028041
TTATTGGGAACACAGATGGGCATTTTTTATTGGGAACACAGATGGGCA	v2MM_220730	-0.24	-1.795	-1.25	-1.62	-2.3	-1.705	Zmat2	zinc finger, matrin type 2	66492	NM_025594
ATATGGAATCGGGTCACCCGGGTTTTATATGGAATCGGGTCACCCGGG	v2MM_22418	-1.39	-1.45	-2.865	-1.965	-3.265	-3.415	Asf1b	ASF1 anti-silencing function 1 homolog B (S. cerevisiae)	66929	XM_222451|NM_024184
TTTCACAGATATTTAAAGGCGCT	v2MM_24311	-2.99	-1.44	1.615	-2.49	-1.915	-2.55	Papss2	3'-phosphoadenosine 5'-phosphosulfate synthase 2	23972	NM_011864
TATAAAGAAAGATCTCTTTGGATGCCT	v2MM_29293	-3.25	-1.815	0.81	-1.425	-2.115	-2.015	Hunk	hormonally upregulated Neu-associated kinase	26559	NM_015755
ATAAACGCACATCCGGTCAGGT	v2MM_31183	-1.585	-2.865	1.085	-1.49	-1.29	-1.865	Dscr1l2	Down syndrome critical region gene 1-like 2	53902	NM_022980
TTTAGGTTGCAACTGAGCAGGATTTTTTTAGGTTGCAACTGAGCAGGA	v2MM_31333	-1.28	-2.26	-1.055	0.26	-1.64	-1.87	Zfp688	zinc finger protein 688	69234	NM_026999
ATAGAGTGGGACATAAAGTCGA	v2MM_31872	-2.305	-2.25	-2.105	-2.395	-2.43	-2.045	Edd1	E3 ubiquitin protein ligase, HECT domain containing, 1	70790	X64411|AK014485
TTTGGTGAAGAAGCCCTCTCGATTTTTTTGGTGAAGAAGCCCTCTCGA	v2MM_31896	-1.775	-2.225	-0.53	-2.055	-2.465	-3.215	Fbxo6b	F-box only protein 6b	50762	NM_015797
TTAAGACACCTTAATCTATCGATGCC	v2MM_31989	-3.435	-1.225	-2.01	-0.13	-3.175	-2.8	E2f5	E2F transcription factor 5	13559	NM_007892
TTATAGGACATGTATTATTGCTTGCCTTTTTTATAGGACATGTATTATTGCTTGCC	v2MM_32986	-1.54	-1.89	-2.185	-2.435	-1.695	0.795	T	brachyury	20997	NM_009309
ATTTCTCATTGCAGAGGCTGCATTTTATTTCTCATTGCAGAGGCTGCA	v2MM_33545	-1.685	-2.255	-1.255	-1.255	-1.625	-1.56	Phf17	PHD finger protein 17	269424	NM_172303|XM_227074
TTCTTAAAGAGTTCAAAGAGCATGCTTTTTTCTTAAAGAGTTCAAAGAGCATGC	v2MM_36026	-2.68	-1.61	-0.2	-2.09	-2.14	-1.56	Pdk2	pyruvate dehydrogenase kinase, isoenzyme 2	18604	NM_133667
TAAGGTTCCAAGGAGGCCAGCA	v2MM_36378	-0.885	-2.725	-1.715	-2.055	-2.285	-1.475	Fblim1	filamin binding LIM protein 1	74202	NM_133754
TATTCTTGACAAGAGACCAGCTTTTTTATTCTTGACAAGAGACCAGCT	v2MM_36437	-1.57	-2.545	-1.085	0.04	-2.895	-1.915	Prr3	proline-rich polypeptide 3	75210	NM_145487
TTCGAGATGGTTAGGGCTGGGCTTTTTTCGAGATGGTTAGGGCTGGGC	v2MM_42405	-1.185	-1.24	-2.405	-1.04	-2.755	-2.025	Ube2e1	ubiquitin-conjugating enzyme E2E 1, UBC4/5 homolog (yeast)	22194	NM_009455
TTATGCAGGTACTCAATGGCGCTTTTTTATGCAGGTACTCAATGGCGC	v2MM_44741	-1.48	-2.05	-1.755	-0.195	-1.28	-1.525	Cdkl3	cyclin-dependent kinase-like 3	213084	NM_153785
TAGTGATGAAATTGACAGTCCCT	v2MM_48116	1.095	-1.395	-1.4	-1.8	-1.875	-1.5	Zbtb32	zinc finger and BTB domain containing 32	58206	NM_021397
AAGGAGTTAGAAACATCCTGGT	v2MM_50440	-1.16	-0.295	-1.795	-1.91	-1.77	-3.13	C330016O10Rik	RIKEN cDNA C330016O10 gene	212706	NM_145974
TTTGATACCCTTGTCATGAGGT	v2MM_51416	-0.875	-2.205	-1.32	-3	-2.735	-1.62	Rfx5	regulatory factor X, 5 (influences HLA class II expression)	53970	NM_017395
TTATACAGCTATTCAAATGGCTTGC	v2MM_54926	-1.13	0.96	-1.32	-1.835	-2.65	-1.85	Zik1	zinc finger protein interacting with K protein 1	22775	NM_009577
TTGAATGGTAAGGAACAGGGCC	v2MM_5501	-1.865	-2.07	-1.665	-2.185	-2.23	-1.725	Polr3k	polymerase (RNA) III (DNA directed) polypeptide K	67005	NM_025901
ATACCCTTGTACACAGTATCCA	v2MM_58651	-1.805	-1.37	-0.625	-2.855	-1.93	-2.135	Plxna3	plexin A3	18846	NM_008883
TTGAAGCTCAGTTGTAAGGCCT	v2MM_59444	-4.055	-1.82	-2.57	-0.36	-1.91	-2.725	Pou3f4	POU domain, class 3, transcription factor 4	18994	NM_008901
TATGAGCTACAAGTGAAGGCCTTTTTTATGAGCTACAAGTGAAGGCCT	v2MM_59458	-1.215	-2.725	1.79	-2.065	-2.29	-3.34	Zfp105	zinc finger protein 105	22646	NM_009544|NM_001012128
TTGGAGTAGACACTGAAGGCCT	v2MM_59460	-2.1	-1.33	-2.86	-0.315	-1.23	-3.085	Pml	promyelocytic leukemia	18854	NM_008884
TTCGGACTGCATATTGCTACCATTTTTTCGGACTGCATATTGCTACCA	v2MM_60772	-3.1	-1.52	-2.61	-1.71	-2.31	-2.87	Ube2h	ubiquitin-conjugating enzyme E2H	22214	NM_009459
TTTCACGAGGATGGAGGGTGGCTTTTTTTCACGAGGATGGAGGGTGGC	v2MM_62037	-2.24	-1.72	-2.465	-1.95	-0.57	-2.63	Sh3rf2	SH3 domain containing ring finger 2	269016	XM_225981|NM_172966
ATAGACTTCCTGAAAGGGTGGCTTTTATAGACTTCCTGAAAGGGTGGC	v2MM_62044	-1.165	-1.56	-1.69	1.52	-1.3	-1.94	Csnk2b	casein kinase II, beta subunit	13001	NM_031021|NM_009975
TTTATTGGGAACACAGATGGGC	v2MM_62976	-0.155	-1.735	-1.2	-1.62	-2.24	-1.635	Zmat2	zinc finger, matrin type 2	66492	NM_025594
TAGTCCTCAGAATGGAAGCGGCTTTTTAGTCCTCAGAATGGAAGCGGC	v2MM_63375	-1.385	-2.71	-1.44	0.075	-2.935	-1.785	Hdac3	histone deacetylase 3	15183	NM_053448|AF074881
TAGTATTATGAAAGGGAGAGGCT	v2MM_64002	-3.095	-4.265	-1.825	-4.445	-3.72	-2.15	Tcf23	transcription factor 23	69852	NM_053085
TAAGATAAGATCCTTCATTCGGTGC	v2MM_64879	-2.735	-1.32	-1.915	-1.735	-2.935	-2.185	Sqstm1	sequestosome 1	18412	NM_011018
ATAGAGTTAAAGAAACTTTGCCTGC	v2MM_66190	-1.93	-1.67	-1.35	-1.83	-1.64	-0.165	Pik3c2a	phosphatidylinositol 3-kinase, C2 domain containing, alpha polypeptide	18704	NM_011083
ATTTGGGAGCATATTGTTGGCCTTTTATTTGGGAGCATATTGTTGGCC	v2MM_66750	-2.24	-1.565	-0.85	-1.785	-1.855	-2.265	Asb17	ankyrin repeat and SOCS box-containing protein 17	66772	NM_025758
TTTGGTGTAAGGTACCTTGGCC	v2MM_66786	-3.635	-2.495	0.67	-2.7	-2.05	-2.34	Birc2	baculoviral IAP repeat-containing 2	11797	NM_007465
TTAATAACTCCTTTATTCTGGATGCC	v2MM_70728	-1.42	-1.285	-1.46	-1.54	-1.845	-0.94	Taf12	TAF12 RNA polymerase II, TATA box binding protein (TBP)-associated factor	66464	NM_025579
TTGGTGTAACAGGACGTGCCGATTTTTTGGTGTAACAGGACGTGCCGA	v2MM_73466	-4.68	-3.54	-0.585	-4.32	-2.135	-3.465	Lmo4	LIM domain only 4	16911	NM_010723|NM_001009708|NM_006769
TTAGGGTTCCAGTGTCTTTGCTTTTTTTAGGGTTCCAGTGTCTTTGCT	v2MM_74013	-2.56	-1.58	-2.14	-3.425	-2.07	-1.545	Pak1	p21 (CDKN1A)-activated kinase 1	18479	NM_011035
TTGAGGTTGTAGAGCGTGGGCA	v2MM_75463	-1.215	-2.165	-1.55	-1.295	-2.14	0.05	Zfp423	zinc finger protein 423	94187	NM_053583|NM_033327
TAAACAATTCCTAATGTTCGCATGCTTTTTAAACAATTCCTAATGTTCGCATGC	v2MM_76215	-3.305	-2.335	-1.86	-2.785	-1.65	3.025	Acvr1	activin A receptor, type 1	11477	NM_001105|NM_007394
TTGGAGAGAAGCAGTAGCAGCA	v2MM_77328	-1.65	-1.25	-1.415	-1.725	0.67	-1.87	Cbfa2t3h	core-binding factor, runt domain, alpha subunit 2, translocated to, 3 homolog (human)	12398	NM_009824
ATTGACTTACCGAGGGACAGCATTTTATTGACTTACCGAGGGACAGCA	v2MM_77542	-1.95	-2.135	-1.57	-2.83	1.01	-1.835	3110031B13Rik	RIKEN cDNA 3110031B13 gene	67288	NM_026075
TTTAACATGGAGTCCATGCCCT	v2MM_80899	-1.22	-1.875	-2.125	0.05	-1.5	-2.055	Cdyl	chromodomain protein, Y chromosome-like	12593	XM_341517|NM_009881|BC079003
TATGTGAATCACCTTATACCCATGC	v2MM_81152	-1.6	-0.72	-1.74	-2.375	-1.69	-1.625	Npas3	neuronal PAS domain protein 3	27386	NM_013780
ATAGCTGCCAAGAGTTTGGCCG	v2MM_87604	-1.56	-2.94	-1.605	-2.13	-2.39	0.035	5830406J20Rik	RIKEN cDNA 5830406J20 gene	73902	NM_175204
TTAATTGGGAAACTTATTTGGTTGCTTTTTTAATTGGGAAACTTATTTGGTTGC	v2MM_8817	-1.385	-1.115	-1.955	-1.275	-1.63	-1.905	Mbd2	methyl-CpG binding domain protein 2	17191	NM_010773
AAGGTGAATAGCATTACCAGGT	v2MM_91967	-1.55	-2.325	1.235	-1.835	-1.555	-2.245	Fbxl2	F-box and leucine-rich repeat protein 2	72179	NM_178624
TATGTCTGACGCTACCTTCGGT	v2MM_93834	-2.245	0.12	-2.775	-1.73	-2.73	-2.535	D8Ertd457e	DNA segment, Chr 8, ERATO Doi 457, expressed	101994	NM_181854
TTGAGCCTGCAGGCCTTGTCGTTTTTTGAGCCTGCAGGCCTTGTCG	v2MM_94212	-1.95	-1.87	-1.64	-1.645	-1.845	-1.57	Zxda	zinc finger, X-linked, duplicated A	74439	XM_488363
ATAACAGACGTCTTTCGGAGCT	v2MM_95693	-2.31	-2.17	-1.655	-1.87	-1.795	-1.645	Morc2a	microrchidia 2A	74522	XM_214072|NM_198162

## Sheet: under6of6
Sequence	ProbeName	LNRatio(c1)	LNRatio(c2)	LNRatio(c3)	LNRatio(s1)	LNRatio(s2)	LNRatio(s3)	gene symbol	gene name	NCBI identifier	accession number
ATATGGAATCGGGTCACCCGGGTTTTATATGGAATCGGGTCACCCGGG	v2MM_22418	-1.39	-1.45	-2.865	-1.965	-3.265	-3.415	Asf1b	ASF1 anti-silencing function 1 homolog B (S. cerevisiae)	66929	XM_222451|NM_024184
ATAGAGTGGGACATAAAGTCGA	v2MM_31872	-2.305	-2.25	-2.105	-2.395	-2.43	-2.045	Edd1	E3 ubiquitin protein ligase, HECT domain containing, 1	70790	X64411|AK014485
TTGAATGGTAAGGAACAGGGCC	v2MM_5501	-1.865	-2.07	-1.665	-2.185	-2.23	-1.725	Polr3k	polymerase (RNA) III (DNA directed) polypeptide K	67005	NM_025901
TTCGGACTGCATATTGCTACCATTTTTTCGGACTGCATATTGCTACCA	v2MM_60772	-3.1	-1.52	-2.61	-1.71	-2.31	-2.87	Ube2h	ubiquitin-conjugating enzyme E2H	22214	NM_009459
TAGTATTATGAAAGGGAGAGGCT	v2MM_64002	-3.095	-4.265	-1.825	-4.445	-3.72	-2.15	Tcf23	transcription factor 23	69852	NM_053085
TAAGATAAGATCCTTCATTCGGTGC	v2MM_64879	-2.735	-1.32	-1.915	-1.735	-2.935	-2.185	Sqstm1	sequestosome 1	18412	NM_011018
TTAGGGTTCCAGTGTCTTTGCTTTTTTTAGGGTTCCAGTGTCTTTGCT	v2MM_74013	-2.56	-1.58	-2.14	-3.425	-2.07	-1.545	Pak1	p21 (CDKN1A)-activated kinase 1	18479	NM_011035
TTAATTGGGAAACTTATTTGGTTGCTTTTTTAATTGGGAAACTTATTTGGTTGC	v2MM_8817	-1.385	-1.115	-1.955	-1.275	-1.63	-1.905	Mbd2	methyl-CpG binding domain protein 2	17191	NM_010773
TTGAGCCTGCAGGCCTTGTCGTTTTTTGAGCCTGCAGGCCTTGTCG	v2MM_94212	-1.95	-1.87	-1.64	-1.645	-1.845	-1.57	Zxda	zinc finger, X-linked, duplicated A	74439	XM_488363
ATAACAGACGTCTTTCGGAGCT	v2MM_95693	-2.31	-2.17	-1.655	-1.87	-1.795	-1.645	Morc2a	microrchidia 2A	74522	XM_214072|NM_198162
